# Supplementary material for: Heterogeneous text graph for comprehensive multilingual sentiment analysis: capturing short- and long-distance semantics
Source: PeerJ Comput Sci. 2024 Feb 23;10:e1876. doi: 10.7717/peerj-cs.1876 (PMC10909185; doi:10.7717/peerj-cs.1876)
Supplement: Supplemental Information 1 [file peerj-cs-10-1876-s001.csv]

review	label	split
el fallecido bob clark que alcanzo la fama con la saga cómica porkys dirigió al principio de su carrera notables obras del terror más visceral en el slasher black cristmas y sobre todo en está obra maestra que pasa por ser según mi opinión el mejor título de su filmografía dos grandes intérpretes inquietaban con sus estupendas caracterizaciones richard backus de gran fama televisiva tras su parti…	1	train
dennis quaid un buen actor tan desaprovechado como kurt russell protagoniza esta historia de segundas oportunidades dirigida perfectamente por john lee hancock en su haber el maravilloso guión de un mundo perfecto y magistralmente escrita por mike rich aparentemente experto en historias de la misma índole la historia de the rookie el novato no puede ser más sencilla y más trillada jimmy morris es…	1	train
tras tanta desilusión cinematográfica veraniega la mayoría de los cinéfilos nos habíamos encomendado a santa pixar con la esperanza de que ella nos sacase del tedio por eso el mismo día del estreno y pese a no encontrarme en la mejor de las predisposiciones me lancé al cine más cercano con el fin de disfrutar de un buen rato de cine que me permitiese evadirme del asqueroso mundo real fue todo un …	1	train
en un tiempo en donde se privilegia la reescritura de los patrones clásicos y se censura o limita toda acometida novedosa y por tanto arriesgada es fácil discurrir que el cine como caja registradora avanza progresa satisfactoriamente pero el cine como arte no hay autores que presumen de haber captado el espíritu o la esencia o el patrón de otros autores a los llaman sinceramente maestros y se ins…	1	train
bergman empezó a morir cuando sentado ante los folios y las cuartillas no nació nada de su cabeza cuando dejó de brotar el arte de sus manos y apenas pudo disfrutar de aquello que había llenado su vida el cine el arte los libros y tan sólo quedó la música así decribió henning mankell la muerte lenta de este artista así lo leí yo hace unos meses y tal vez por eso su última película su último movim…	1	train
todo el mundo me había hablado de esta película de sus increíbles diálogos de una historia cruda dura y dramática en la que muchos de los que por suerte o por desgracia hemos pasado un tiempo cuidando de nuestros padres hasta sus últimos días nos podemos sentir identificados esa es la historia del personaje que interpreta quim gutiérrez casi un debutante con una carrera forjada en las series de t…	1	train
american gangster es la historia del nacimiento auge y caída de frank lucas denzel washington el hombre que consiguió formar un imperio con la heroína hasta hacerse el dueño de harlem y de richie roberts russell crowe el honrado hasta el extremo agente de policía que derribó el imperio de lucas llevándole a la cárcel y destapando toda una red de polícías corruptos que comprendía el de los efectiv…	1	train
grupo salvaje es una película que no ha hecho sino crecer con el paso de los años y hoy en día podemos decir sin riesgo a equivocarnos que es la obra maestra de sam peckinpah y la más representativa del llamado western crepuscular quizás porque el cine del polémico realizador encajaba perfectamente con los elementos que definían dicho género algunos de ellos son los siguientes los personajes eter…	1	train
me alegró muchísimo la noticia de que una película sobre la batalla de las termópilas estaba siendo rodada me temí lo peor sinceramente pensé que no sólo se inventarían la historia sino que además sería un tostón inaguantable en parte tenía razón pues se ha sido muy poco fiel a los hechos históricos pero por otra parte ha resultado entretenidísima además no hay que olvidar que se trata de la adap…	1	train
ahora que el canal cuatro nos devuelve v la mítica serie de extraterrestres protagonizada por aquella siniestra comedora de pequeños ratones blancos se estrena en pantalla granda v de vendetta la adaptación fílmica de la novela gráfica de alan moore y david lloyd me gustaría comenzar esta reseña diciendo que v de vendetta ¡es un peliculón como la copa de un pino extraordinaria excelente magnífica…	1	train
nos envían una copia de la película de josé luis guerin producción europea del año acompañada de una advertencia pues el remitente sabe que hace tiempo que vamos en busca de grandes hallazgos en verdad ahora tras el visionado el pálpito y la emoción dirige cada letra que a duras penas intentará poner por escrito aquello que solo puede ser y entenderse en la mirada de un dios que ha hecho suya la …	1	train
la nueva película de alex de la iglesia no es su mejor película pero en el caso de un director al que tengo totalmente en un altar y del cual cada una de sus películas me parece una obra maestra los crímenes de oxford consigue no desmerecer el nivel medio y si a ello le sumamos que llevaba esperando esta película desde que tuve noticia de que se iba a hacer el hecho de que no me haya decepcionado…	1	train
tal vez haber sido boxeador hizo que robert rossen fuese un director de cine con madera de pugilista fracasado o movía la cámara como si alojase un derechazo en el aire o tratase de noquear al rival con un buen directo a la tripa también fue comunista así que tenemos un ex boxeador y un comunista que desentonaba en el hollywood del glamour de cole porter y de los trajes de fiesta en salones alfom…	1	train
frank miller renovador del cómic en la década de los y uno de los genios consagrados del noveno arte junto a la leyenda de la novela gráfica alan moore comienza a vislumbrar un nuevo futuro para el maridaje que viñetas y celuloide vienen protagonizando durante los últimos años con 'sin city' y '' surge una especie de cine híbrido me encanta la energía que proporciona la animación y eso unido al i…	1	train
gregory wilson prácticamente debuta en la dirección pues su anterior film home invaders fue una obra amateur de acción para ello se nutre de un grupo de niños que empiezan sus carreras y dos veteranos de la televisión en las presencias de blanche baker vista en la serie ley y orden y grant show que protagonizo el culebron melros place interpretes junto a director no tienen un curriculum demasiado…	1	train
ultimamente es díficil que nos sorprendan los libros el cine o el arte parece que el único camino para innovar es ser cada vez más duro en los argumentos y que sólo se pueden decir cosas nuevas a partir del dolor profundo y historias plagadas de violaciones campos de concentración dictaduras represivas incestos sexualidades fustradas y otros horrores varios de la humanidad es necesario esribir so…	1	train
los westerns de anthony mann son épicos a la manera en que lo son los de budd boetticher ambos dominan la escritura cinematográfica y generan imágenes sugestivas el jinete levemente dibujado en un paisaje sobrecogedor el héroe fatalmente marcado por el peso abrumador de la tragedia inevitable el hombre de laramie anticipa el western de clint eastwood que es el último director que se ha preocupado…	1	train
la negrura tremebunda de la españa del sabañón y del café con hambre que azcona y ferreri plasman en el pisito parece a la luz del ahora un retrato costumbrista pintoresco un abigarrado novelón de la vida de nuestros abuelos que no tiene vigencia en estos nuevos tiempos pero la actualidad nos desmiente como quiere y los rotativos de las agencias de información vomitan titualres que podrían atribu…	1	train
me encantan ese tipo de películas que parecen una cosa y acaban resultando otra total o parcialmente distinta con little children o juegos secretos si lo preferéis pasa exáctamente lo mismo la promoción que hicieron sobre la película fue por una parte excelente pero por otra vacía pues sólo parecía tratar un tema el triángulo amoroso aunque afortunadamente la bestial película de todd field es muc…	1	train
dirigida por paul thomas anderson y protagonizada por daniel day lewis paul dano kevin j o'connor ciarán hinds y russell harvard there will be blood traducida aquí esta vez sí que se han quedado a gusto como pozos de ambición está nominada a ocho óscars y ya tiene en su poder un globo de oro basada en la novela oil de upton sinclair la película es una historia épica sobre la familia la fe el pode…	1	train
ovación más de una en la sala para la nueva salvajada del francés que va a salvar el género con alta tensión solo estaba calentando quién lo iba a decir ¿verdad aja ha ganado en narrativa consiguiendo una hora de metraje en la que se carga la tensión con una atmósfera inhumana logrando meter al espectador de lleno en la trama para una segunda parte b r u t a l en la que literal no queda títere co…	1	train
could mountain es un pequeño pero precioso lugar del sur de los estados unidos todo el mundo está allí muy unido un día llega al lugar un nuevo pastor con su hija una preciosa mujer se enamora y es correspondido por un joven apuesto y trabajador el apenas habla pues no se le da bien cuando están a punto de llegar a más él debe ir a la guerra que se ha producido entre el norte y el sur antes de ir…	1	train
zeitgeist parece ser y la verdad es que no investigué mucho un documental hecho sin fines de lucro que circula por internet y si hacés click acá podés verlo entero h m o cada uno de sus tres capítulos por separado si bien el asunto empieza flojo con un discurso positivista anticuadísimo de te vamos a decir la verdad y sigue anunciándote como una tremenda revelación la obviedad de dios no existe t…	1	train
diamante de sangre es un peliculón con inolvidables interpretaciones de leonardo dicaprio como danny archer un mercenario africano de brillantes jennifer conelly como maddy bowen una aguerrida periodista que busca contribuir a hacer un mundo mejor y djimon hounsou como solomon vandy un simple y buen hombre de familia que se ve envuelto en la guerra civil de su país de verdad me quito el sombrero …	1	train
adolescencia edad que sucede a la niñez y que transcurre desde la pubertad hasta el completo desarrollo del organismo raeestamos en alemania en lo que se conoce como el año cero entendiendo el concepto de cero no como un sinónimo de vacío o nulidad sino de silencio tras las bombas de paz tras la guerra de pausa tras el derroche de movimiento el cero como sinónimo de inflexión para un país que tom…	1	train
en john mctiernan dirigió una peli de acción que tenía un prota con carisma y sentido del humor algo que entonces no abundaba ¿ahora si ya que si nos fijamos en sus compañeros de cartelera de entonces nos encontramos a seagal por encima de la ley van damme contacto sangriento o el tío de cocodrilo dundee también hubo grandes regalos como muñeco diabólico un pez llamado wanda o cocktail la jungla …	1	train
al gore es un tío listo y por varias razones una verdad incómoda dirigida por davis guggenheim le ha permitido entrar en el mundo del cine documental de una manera extraordinaria única y sencilla este maravilloso documental nos habla del calentamiento global de una manera tan amena e imprevisible que hace que gore el candidato rival a bush en las elecciones estadounidenses de hace varios años se …	1	train
hay veces en que un relato puede parecerte tan real que parece que estés viviendo los mismos momentos que los protagonistas este es el caso de hijos de los hombres una cinta futurista que muestra como en el año nace tras años el primer niño está claro de que es una película magistral llena de planos secuencia absolutamente impresionantes la fotografía está llevada a cabo nada más y nada menos que…	1	train
nada que ver con la blandengue historia que nos propone el orfanato rec comienza sin presentaciones a pelo y nos lleva de la mano de la intrépida reportera hasta el primer mordisco de la vieja que sinceramente me impresiónó por el realismo con el que está rodado es cierto que el recurso de la cámara en mano ya lo habíamos visto antes en el proyecto de la bruja de blair pero nada que ver oiga el p…	1	train
el universo tolkien parece a primera vista un desafío inabarcable tanto por su extensión como por sus infinitas sub tramas y sus varios y variados personajes después de ver esta película y la dirección que realiza en ella peter jackson pareciera bastante fácil de hacerlo o por lo menos la mejor manera de lograrlo más increíble parece que sea el mismo jackson que comenzó su carrera con bad taste m…	1	train
¿qué se puede decir de un tipo que no sólo era un gran director de cine sino también un gran actor un gran productor un gran músico un gran guionista no creo que haya habido nadie tan completo en la historia del cine el único que le puede hacer sombra y a distancia es el gran orson welles esta película costó una gran fortuna de la época y casi arruina a chaplin era perfeccionista hasta extremos e…	1	train
el viernes mientras jugaba al nuevo buzz de playstation buzz hollywood me encontré con una película sobre uno de mis directores predilectos john hudges donde a modo de recordatorio hacían un repaso sobre lo más exitoso de su filmografía entre ello granujas a todo ritmo película por la que tengo una extraña adoración velas y el club de los cinco otra de esas cintas a la que tengo especial cariño s…	1	train
kiss kiss bang bang escrita y dirigida por shane black es el thriller más rápido divertido y original de los últimos años de hecho creo que es el mejor thriller que he visto desde fargo un chorizo metido a actor downey jr en un arranque que es una gozada se mete en un lío detectivesco en el que le acompaña un detective gay kilmer y una amiga de la niñez michelle monaghan con la que se reencuentra…	1	train
hay pocos cineastas que despierten tantas pasiones entre sus seguidores como lo hace tim burton suyo consigue poner los pelos de punta decía y eso pasa cuando hasta un trailertim burton en la rueda de prensa que la película puede ser para niños pero niños raros y es que consigue una vez más crear ese ambiente mágico de cuento que transgrede cualquier discurso narrativo que pueda desarrollarse en …	1	train
eyes wide shut se convierte tanto en un extraño y logrado testamento final de un personal y obsesivo director como también una película fascinante por su complejidad psicológica su construcción esquemática propio de kubrick y su técnica depurada con puntos altos en la fotografía puesta en escena y banda sonora como en todos sus films estamos en presencia de una de sus mejores películas la más per…	1	train
con los grandes uno tiene la sensación de que sus peripecias no son más que una excusa a veces una distracción para llevarnos a su terreno para hablarnos de un modo con un tono para hablarnos al oido como hace shyamalan para confesarse ante nosotros como le gusta a mankiewicz para soltar su vena desenfrenada como almodóvar o para decirnos cosas con calma con serenidad que es tono que recorre toda…	1	train
anybody got a match esas fueron las primeras palabras que pronunció para la gran pantalla la actriz que hoy recordamos lauren bacall la estrella nació en nueva york un mes de septiembre de hace más de ochenta años y aún sigue trabajando a buen ritmo la frase en cuestión pertenece a la cinta de howard hawks tener y no tener y ya es legendaria la aparición en el marco de una puerta de la jovencísim…	1	train
un cuento érase una vezun director llamado javier fesser se propuso hacer su primera película después del reconocimiento recibido por su cortometraje titulado el secdleto de la tlompeta ahora tenía que decidir qué historia contar hasta que un día un hecho extraordinario sucedió en su vida fue padre por primera vez después de un tiempo de agobio y presión por lo que le iba a pasar por cómo educar …	1	train
de la etapa mexicana del director de calanda destaca la trilogía que realizó a su manera sobre las costumbres burguesas de la época a ella pertenece él excelente melodrama que acompaña a las importantes el ángel exterminador y ensayo de un crimen antes de adentrarnos en la historia y sobre todo en la forma de contarla por parte del genial director no está de más una breve referencia a sus colabor…	1	train
decía howard hawks que el auténtico drama está terriblemente cerca de ser una comedia que por lo general ha sido un género menor dentro de la historia del cine e incluso de la literatura la nómina de cineastas que han dedicado su talento a la screwball comedy va del propio hawks a lubitsch pasando por leo mccarey gregory lacava billy wilder george cukor preston sturges o frank capra y los actores…	1	train
vivimos en el siglo xxi somos de una generación que lo ha tenido todo libertad buena educación posibilidades de hacer lo que quisiéramos de escuchar la música que nos diera la gana de leer cualquier libro de decir lo que pensamos hemos podido siempre elegir eso por lo que lucharon nuestros padres y que a nosotros nos parece tan normal no sueles echar de menos algo si no lo pierdes o si bien no lo…	1	train
big fish me recuerda mucho a mi padre que era un gran contador de historias es por eso que cuando acabé de verla me emocioné igual que la primera vez que la vi llenándome los ojos de lágrimas al final de la misma la película algunas veces y en cierta manera se asemeja a la magia que nos trasmitió burton en eduardo manostijeras de hecho en el trailer de la misma podemos escuchar su tema principal …	1	train
hace tiempo tenía ganas de enamorarme de un personaje de ficción y gracias a el ilusionista ayer me pasó es decir siempre me paro enamorando de personajes de ficción el último fue del nuevo viejo james bond que estuvo re hot pero con él fue ese tipo de enamoramiento para un choque y fuga nomás como es usual en cambio esta vez sí es un enamoramiento tipo quiero tener todos sus hijitos ayer el pers…	1	train
director brad bird duración más cerca de las dos horas que de la hora y media estreno de agosto de muchas veces se me ha acusado de engordar las críticas de películas de animación que bien puede ser verdad pero ahora que tengo familia que degusta dvds infantiles este engorde no se si me llevará a poner más de estrellas a alguna advertidos quedais y es que si un domingo a las ya has desayunado te …	1	train
la batalla de charles chaplin contra el cine sonoro o en pro del cine mudo es una de esas luchas constantes que se puede apreciar en cada una de las películas que el director realizó desde la aparición de el cantor de jazz ya en el inicio de luces de la ciudad la única incursión del diálogo sonoro es usada como mofa del poder político de la ciudad pero es en tiempos modernos y el gran dictador do…	1	train
cinco años desde el de septiembre aquella fatídica fecha todos pudimos asistir en directo a una de las mayores tragedias de la historia reciente muchos analistas periodistas dijeron que aquel dia comenzó el siglo xxi tres aviones se estrellaron contra objetivos terroristas uno no paul greengrass director de películas como bloody sunday o el ultimátum de bourne decidió centrarse en ese avión aquel…	1	train
eran los tiempos del cahiers du cinema nouvelle vague truffaut chabrol sartre camus el existencialismo la guerra en argelia parís no era una fiesta los primeros cimientos de una imparable sociedad consumista humphrey bogart sobrevolando las buhardillas del barrio latino una rubia de pelo corto y ceñidas mallas negras vendiendo en los campos elíseos el herald tribune un alegre bon vivant play boy …	1	train
venía de haber sido pero que muy bien recibida en el circuito de festivales por lo que la expectación era máxima no en vano la anterior incursión de david cronenberg en el género negro una historia de violencia resultó ser una obra maestra incontestable con promesas del este el veterano realizador repetía con el camaleónico viggo mortensen reincidiendo en ese noir que personalmente tanto me gusta…	1	train
hace poco en una cena con amigos estábamos charlando sobre cine clásico y salió a la luz un tema bastante inquietante para cualquier cinéfilo nadie había visto la dolce vita ¿esa película de marcello mastrolliani en que se bañan en la fontana es la máxima información que pude sacar de mis compañeros de fatigas la dolce vita es por tanto una especie de don quijote todo el mundo lo tiene en una est…	1	train
mientras concluía el año tuvimos la suerte de presenciar dos películas con el tema de la magia por en medio llamadas scoop y el ilusionista después de estos simples entretenimientos la gente incluyéndome a mi por supuesto ansiosa esperaba el estreno de la última película de christopher nolan el truco final el prestigio y he aquí mi crítica de la película que sin duda alguna he gozado de ella como…	1	train
conocía la faceta de guillermo del toro como sólido director de un cine de acción y terror al que impregna siempre de su particular e imaginativa visión pero esta magnífica cinta que adelanto es una de las mejores producidas este año por el cine español me ha descubierto a un gran narrador capaz de aunar en un mismo relato la magia de las fábulas y lo más horrible de la condición humana el laberi…	1	train
una película de espionaje nada convencional con las sobresalientes actuaciones de cary grant e ingrid bergman y me sorprende que me guste porque yo que soy un declarado fan de su estilo no encuentro demasiadas similitudes con otras películas suyas el aspecto audiovisual es el mismo al que nos tiene acostumbrados desde siempre pero en el guión introduce innovaciones aquí no hay ni una trama bizant…	1	train
tim burton es un director de cine muy peculiar por lo menos para mí hace películas muy extrañas de escenarios increibles y personajes absurdos puede gustarte o no pero hay que reconocerle la originalidad y calidad de sus trabajos y cada película que pasa creo que consigue rematar mucho mejor la faena además sus películas no pierden vigencia con los años son totalmente atemporales da igual cuando …	1	train
aunque sólo sea para una minoría la maldición de la flor dorada era una de las películas más esperadas de la temporada muchísimo más que la cinta megalómana de hollywood que se estrena esta semana los anteriores trabajos de zhang yimou sólo tienen un calificativo posible y es el de excepcional rayando en la obra maestra especialmente hero yimou es un director muy personal aunque habrá muchos que …	1	train
dos colegas errantes apátridas competidores de carreras ganan un mini vólido en una competición con tan mala suerte que sin tiempo para disfrutarlo desaparece calcinado a manos de unos mafiosos de tres al cuarto que intentaban intimidar a unos feriantes para hacerse con su negocio lo que los mafiosos no saben es que nuestros dos protagonistas interpretados por los insuperables bud spencer y teren…	1	train
un filme tristísimo donde el zombie es utilizado como una enfermedad terminal que acaba con la vida de su protagonista cada minuto se siente el calvario gracias a un sobresaliente giles aspen aunque no pierda la oportunidad del gore todo es un segundo plano importando el personaje principal su drama personal y sus pensamientos un filme innovador en el subgénero que incomprensiblemente no se le co…	1	train
un buen día berlín amaneció con posters en las paredes que rezaban una sola frase du muandszlig t caligari werden ¡debes convertirte en caligari los alucinados berlineses debieron de rascarse la cabeza intentando descifrar el significado de aquella frase el de febrero de el misterio quedó disuelto se estrenaba en la capital germana el gabinete del doctor caligari como toda gran obra artística el …	1	train
hitchcock apostó fuerte en el que era su primer rodaje en color y el primero de su compañia trasatlantic pictures fundada con el magnate de cine británico sidney bersntein decidió adaptar rope obra de teatro de patrick hamilton cuya acción sucede íntegramente en un ático de manhattan en tiempo real la historia está levemente basada en el asesinato real cometido por dos estudiantes de la universid…	1	train
hay veces que ves que el camino que has andado no era el correcto y la manera más sabia de actuar y la más dura es volver atrás hasta el principio y empezar de nuevo harry dean stanton interpreta perfectamente al hombre derrotado aquél que sabe que los días felices ya no volverán jamás si ves la película sus ojos tristes te acompañarán toda la vida buscando hoy su filmografía me he dado cuenta qu…	1	train
después de su eterno proyecto inconcluso la vida de napoleón se decide por una película del mismo estilo y época ese fue el germen e inspirado en obras pictóricas del mismo período devino en la gran barry lyndon realizada en inglaterra irlanda y alemania fue el mayor fracaso económico de cualquiera de sus películas debido a las críticas negativas que suscitó en su momento incomprendida en su mome…	1	train
el nacimiento de una naciónahora que el cine ha superado su primera centuria bueno será para cumplimentar esa urgencia de cuño reciente de hacer balances y componer loas recordar las dos tendencias sobre las que se forjó su matriz y su posterior aparato propagandístico por un lado el cine de índole documentalista unívoco sobrio naturalista que filma la salida de obreros de una fábrica pongo por c…	1	train
pocas veces un título tan conciso resume tantas cosas almodóvar es muy grande sabe rehacerse reformarse transformarse mejorar y atreverse a volver al camino al que él mismo se ve predestinado a recorrer el camino de un gran director de cine el de un guionista redondo intuitivo preciso y consecuente los grandes hombres solo huyen de sus propios fantasmas dando un nuevo recital y volviendo a demost…	1	train
por fin he tachado babel de la lista ya era hora y me ha encantado sin duda una de las mejores películas que he visto últimamente el primer largometraje de alejandro gonzález iñárritu amores perros me gusto muchísimo no así gramos que me dejó algo fría pero babel supera todo eso tengo entendido que es bastante larga no lo sé a mí se me pasó volando las cuatro historias me tuvieron completamente e…	1	train
ordet no es una película para quien no tenga un cierto compromiso con el cine como vehículo de satisfacción espiritual no me estoy refiriendo al cine como transmisor de valores o al cine como mero espectáculo de masas que se mueven en busca de un propósito o el cine como caramelito para endulzar las mañanas dominicales con la familia ordet es una evidencia de que los milagros existen de que el co…	1	train
es una adaptación del comic de frank miller del mismo nombre esto lo sabe todo el mundo lo que no todo el mundo sabe que esta historia ya fue mostrada en el cine por lo menos una vez la película en cuestión se llama the spartans que fué traducida al castellano como el león de esparta y es igual que la de con la salvedad que fué hecha años antes aunque básicamente las películas tienen el mismo des…	1	train
una estrella del rodeo en decadencia intentará rehacer su vida uniéndose a un joven matrimonio ello desestabilizará un tanto la relación de la pareja extraordinaria película de nicholas ray sin duda una de sus mejores obras la otra obra maestra es sin duda johny guitar aunque en un principio es evidente que la historia no es nueva ni por tanto original sí que la hace sugestiva la manera de contar…	1	train
hay esencias hay costumbres y hay talentos que a uno le pueden atrapar o más bien no con esas dos obras maestras tituladas pulp fiction y reservoir dogs quentin tarantino dejó marcado un sello que se desvaneció a través de los siguientes años sin embargo había costumbres personales que no las olvidó aunque esa esencia pura y dura de sus dos primeros trabajos ya no se palpaba tanto perdió de maner…	1	train
el cine indie cada vez está mejorando más cosa que encuentro realmente justa durante la historia del cine se nos han presentado maravillas como magnolia memento o fargo posiblemente sean estas tres las que más destacan dentro de lo independiente para mi gusto y todas ellas han sido muy bien acogidas tanto por el público como por la crítica y he aquí otra pequeña maravilla indie titulada pequeña m…	1	train
alejandro gonzález iñárritu nos presenta babel el tercer episodio de la trilogía sobre el alma humana tras la excelentes amores perros pasión y gramos pérdida dos cintas que con derecho propio se han convertido en representantes del mejor cine de los últimos años este episodio nos habla de la incomunicación y la compasión y de nuevo el director enfrenta a sus personajes a la tragedia y los conect…	1	train
hace apenas un año vi la primera película del por ese momento desconocido director mexicano guillermo del toro se titulaba cronos y estaba protagonizada por el gran actor frederico luppi era una película bellísima muy poética y a la vez trágica y desagradable después de varios fracasos todos ellos en hollywood el director firma su mejor película el laberinto del fauno que la describo más o menos …	1	train
recibida fríamente por el público que el año anterior había gozado de una obra maestra the apartment one two three es un comedia a toda velocidad escenificada en el corazón de la guerra fría berlín wilder ya había parodiado los roces entre yankies y comunistas en sus primeros trabajos como guionista en esta película tenemos a un funcionario de la coca cola en berlín occidente macnamara que recibe…	1	train
es increíble cómo las ideas más sencillas acaban siendo las películas más entrañables como si fuera ya una tradición año tras año hemos ido apartando de los principales premios de la industria a poderosas producciones hipermillonarias en pro del cine independiente creo recordar que cuando pulp fiction entró en las nominaciones hace ya años algo me hizo fruncir el ceño ahora la ausencia de una cin…	1	train
si martin scorsese no consigue ninguna estatuilla este año por infiltrados me borro de los oscar la influencia magnética que consiguen las películas de este director cuando le da la gana tienen muy pocos equivalentes en la actualidad podremos decir que un director x hizo x películas buenas scorsese me confirma tras ver este film que es capaz de atribuirse la mejor carrera cinematográfica de los ú…	1	train
once que no tiene nada que ver con el número que va detrás del diez si no con su acepción inglesa traducible como una vez y con razón porque películas como esta sólo se ven una vez cada mucho tiempo es una perlita al ver la cinta me ha recordado a las películas dogma bien hechas es un musical en el sentido amplio de la palabra nada que ver con los medios y la presunción de bailando en la oscurida…	1	train
the heartbreak kid es la mejor peli de los farrelly que cierran su trilogía de comedias perfectas tras kingpin y algo pasa con mary en mucho tiempo los directores se despojan de su lado blando esa faceta tontuna que arruinó casi todas sus propuestas recientes salvo puede que pegado a ti para darnos ración y media de mal gusto y humor perruno para hacernos reír y pasarlo mal a partes iguales y par…	1	train
director dwayne carey hill duración más de hora y media como capítulos largos estreno de noviembre de directamente en dvd en españa dios dirá tras dos años sin cosas nuevas de futurama como se encargan de decirnos en la película vuelven con muchísima fuerza en vez de hacer lo que hicieron los simpson con su película me pareció que no está a la altura de muchos capítulos han decidido enganchar una…	1	train
haneke un año tras otro se dedica a golpear la conciencia de los espectadores nos atiza de una forma brutal hasta el punto de hacernos tambalear y que no sintamos prácticamente el suelo que nos mantiene erguidos con caché no iba a ser de otra forma partiendo de una base formal aparentemente más clásica simple y minimalista haneke alejándose de lo explícito de funny games pero manteniéndose cercan…	1	train
llegan las navidades y las productoras sacan sus mejores galas para llenar los cines con nuestros pequeños retoños lo malo en muchos casos que se centran en livianas peliculillas que no incitan al público adulto a acompañar a sus hijos con esta película has conseguido una mezcla que no tengo nada claro que convezca a mayores ni a niños para niños creo que da algo de miedo y los mayores no están r…	1	train
antes de la crítica de borat una recomendación im pres cin di ble seguro que todos hemos oído hablar cien mil veces de obras maestras como psicosis una odisea del espacio casablanca lo que el viento se llevó ciudadano kane con faldas y a lo loco al final de la escapada y podríamos seguir así hasta abarcar cientos miles de títulos pero pocos han visto una de las más olvidadas y grandes películas d…	1	train
'hoop dreams' sigue los pasos de dos chavales de años william gates y arthur agee que comparten un seño llegar a la rutilante nba de principios de los ambos están entre los mejores jugones de los peligrosos playgrounds de cabrini green en el chicago de las bandas y el crack y ambos son seleccionados por la prestigiosa st josephandacute s high school cuna de jugadores legendarios como isiah thomas…	1	train
la cartelera es como una caja de bombones siempre te comes primero los que no traen envoltorio y son más atractivos para al final cuando sólo quedan los de forma rectangular y envoltorio anodino no te queda otro que degustarlos con la película esta pasa lo mismo no he visto ninguna promoción de la misma pasa de puntillas frente a truños mayúsculos de aspecto atractivo pero desde luego que las vap…	1	train
hitchcock es sin duda alguna el director más plagiado de la historia del cine y de todas sus películas probablemente ninguna haya sido tan reiteradamente manoseada y homenajeada como psicosis un filme que resulta perfecto ejemplo de aquello de lo que se habla cuando se dice obra fundacional resultaría demasiado largo ofrecer aquí una lista de todas las películas que se han valido de ella especial…	1	train
si no he visto esta película veces no la he visto ninguna vez y esta ha sido la primera en que por fin he visto la escena inicial no se por qué pero esa entrada en el campo de concentración nunca había pasado por mi retina además esta vez me he enterado que está basada en un hecho real con los que los pelos como escarpias habituales se han convertido en pelos como vigas de rascacielos que maravil…	1	train
es difícil criticar u opinar de una película cuando se acaba de salir del cine pero con la ropa aún mojada del diluvio que me esperaba a la salida os escribo esto porque desde luego es una película merecedora de ello de esto y de mucho más cuando todo apuntaba a que 'munich' iba a ser la nueva obra maestra del ya de por sí maestro spielberg llegó la fecha del estreno y no sólo se confirmó sino qu…	1	train
un joven y guapo tenista de éxito guy haines es abordado por un admirador bruno anthony en el trascurso de un viaje en tren éste conoce al detalle la vida privada de guy y le propone cometer un crimen perfecto un intercambio de asesinatos que lograría despistar por completo a la policía pues los dos tendrían una coartada en el momento mismo de los asesinatos por el cual bruno eliminaría a la insu…	1	train
después de arrasar en la taquilla americana durante su primer fin de semana millones de dólares en cuatro días llega a nuestras pantallas la nueva muestra de entretenimiento multimedia del gurú jj abrams un genio absoluto del binomio entretenimiento marketing para el cine y la televisión americana un creador que más allá de la calidad de sus proyectos que pueden gustar o no aunque a un servidor l…	1	train
como era de esperar de una obra de gibson la emoción es el elemento sustentante de la película construyéndose a partir de éste una espléndida narración vuelve a ponerse de manifiesto el gusto por la sencillez argumental sin rompecabezas ni giros inesperados pero no por ello dejando de despertar en el espectador un interés máximo son dos horas y cuarto de filme que sin embargo dan la impresión de …	1	train
espléndida película de hiroshi inagaki el de los samurais llena de virtudes tanto cinematográficas como humanas es divertida y emotiva a la vez logrando que el espectador viva las andanzas del protagonista como propias a pesar de su rudeza e ignorancia unos personajes entrañables en su desbordante humanidad que deben vivir cotidianamente en paz siendo dignos y honestos a través de los años estamo…	1	train
atmósferas turbulentas desde donde nace el milagro de la imágen bailar en la oscuridad es un arrebatador poema visual una delirante cacofonía iconográfica donde importa menos el trayecto de los personajes que las sensaciones que sienten y cómo las explicitan de qué forma capturan la atención del espectador y lo embaucan eso debe ser el cine puro o la literatura pura embaucamiento prestidigitación…	1	train
adaptar hechos reales al cine es conflictivo mucho más cuando son recientes y han cambiado la historia el s es una fecha que tendremos todos en nuestra memoria en la sociedad de la información pudimos contemplar cómo fuimos atacados de la forma más inesperada y cómo la agonia y rabia de aquellos momentos nos hicieron reaccionar sin embargo realizar una película protagonizada por los que ya no est…	1	train
una de las cintas veraniegas que esperaba con más ganas y a priori una de las que más miedo me daban y es que no estaba del todo convencido en que tras episodios que se dice pronto pero que engloban años de serie la película pudiera conservar la frescura el interés y el humor que ha tenido la serie durante tanto tiempo asi que uno compró la entrada temiéndose que bajo el envoltorio de los simpson…	1	train
siempre digo que más vale tarde que nunca así que predicaré con el ejemplo y voy a contar mis impresiones sobre la película aunque ya la vi hace tiempo como todo el mundo sabe cartas desde iwo jima letters from iwo jima cierra el díptico sobre la batalla de iwo jima iniciado por clint eastwood con banderas de nuestros padres contando esta vez la historia del lado japonés y con resultados aún más …	1	train
el cine tiene una magia especial como bien ya sabemos pero si nos parásemos a ver qué se esconde detrás de cada rodaje de cada director de cada actor seguramente parte de esa magia desaparecería muchos actores han sido despreciables los mejores rodajes fueron un infierno y los directores no han sido mejores por suerte lo que nos queda es su trabajo en esta película peliculón mejor dicho es un ref…	1	train
¿nunca habeis ido al bingo yo sólo he ido una vez y fué muy gracioso para empezar un estress increíble dado que la chavala de los números se aceleró y no me daba tiempo ni a rascarme la nariz luego en lo que tu estás afilando el rotulador carioca una viejecita canta linea y un gordo el bingo y tu con cara de tonto al final del día aparte de los dineros que perdimos nos llevamos un boligrafazo de …	1	train
la primera vez que tuve contacto con noviembre fue gracias al videoclub del barrio muerto y enterrado ya hace tiempo fué una de esas cintas que ves por cubrir tu propio cupo de cine patrio que coges por que no encuentras nada que te apetezca menos o por que tienes un día tonto y te quieres redimir con el mundo ahora ya la poseo dado que me dejó tan sumamente perplejo que necesitaba tenerla como a…	1	train
mientras que por la mañana me tomaba el café contemplando un excelente documental de la empresa española de efectos especiales dt ganadores de oscar por el laberinto del fauno y aprovechando que mi media naranja había comprado se supone que para mi aunque ella lo esta disfrutando casi más que yo el libro star wars el legado aprovechamos gracias al medio kilo de ediciones que lucas ha ido publican…	1	train
para el cine de explotación la venganza es uno de los temas más recurrentes el de venganzas femeninas tiene un papel importante en filmes tan desquiciantes como la violencia del sexo o colt uno de mis filmes favoritos de estás características y al parecer también del director tarantino es thriller a cruel picture producción sueca con interpretes que procedían directamente del porno y un director …	1	train
hay algunas películas que crean unas grandes expectativas desde antes incluso que empiecen a rodarse y en la mayor parte de los casos a medida que se multiplican las informaciones esas expectativas van decayendo sin embargo algunas películas no sólo consiguen mantener esas expectativas sino que consiguen aumentarlas progresivamente este es el caso de babel uno de los trabajos más esperados del añ…	1	train
nueva ración de cine político y agitador de conciencias tras la italiana mi hermano es hijo único donde seguíamos a un adolescente a través de sus cambios de ideología pegamos un salto a las islas británicas del gobierno de la dama de hierro a principios de los en donde un chaval de años asiste de primera mano al nacimiento del movimiento skin head y su nacionalismo de extrema derecha shaun es un…	1	train
imágenes sonidos música palabras hacer arte es crear una estructura mediante la imaginación la doble visión del artista las visiones poéticas que emergen en la interacción entre el mundo y la mirada intuitiva del creador un réquiem es una composición darren aronofsky compone con imágenes y palabras para expresar un torbellino de ideas y sensaciones tremebunda reflexión sobre los problemas sociale…	1	train
tantas horas dedicadas a esta película conllevan irremediablemente a un visionado con los ojos bien abiertos que no se escape el guión que no se escapen los actores y por dios que no haya que cerrar esos ojos a la media hora del film muchas veces tanta expectación es la peor enemiga de una buena valoración aunque tampoco me he sentado a verla con la idea de escudriñar cada uno de los detalles de …	1	train
fueron escasos los críticos que no supieron apreciar la dificultad que tiene scott para narrar con sencillez una historieta tan simple partiendo de la apreciación en su día formulada por diego galán diario el país de febrero de volvemos a señalar la imperativa reivindicación del papel del crítico de cine como alguien que ante todo debe tener la capacidad de comprensión requerida más allá de las a…	1	train
hace dos años david cronenberg sorprendía a propios y extraños saliéndose aparentemente de su cine habitual y estrenando la que para muchos entre los que me incluyo era su mejor película hasta la fecha una historia de violencia tras aquello me preguntaba si cronenberg pensaba seguir apostando por ese tipo de cine o como hizo david lynch tras una historia verdadera su mejor película iba a volver a…	1	train
estimado señor edward zwick usted no sabe quién soy soy y seguramente no llegue a saberlo nunca soy tan sólo un pobre cinéfilo que se dirige a usted con el firme propósito de ofrecerle mis más sinceras disculpas disculpas que creo necesarias porque durante meses he sostenido que no era usted el director adecuado para llevar a cabo un proyecto con un tema y unos actores tan atractivos hace unos dí…	1	train
si hace sólo unos días os hablaba de la estupenda fábula sobre nuestro pasado que ha realizado guillermo del toro ahora le toca el turno a otro director mexicano que ha creado a su vez una brillante fábula sobre nuestro futuro basada en la novela homónima de p d james hijos de los hombres children of men nos sumerge en el mundo del donde las guerras y el terrorismo son tan sólo parte del problema…	1	train
director juan g atienza duración horita y media estreno de noviembre de en madrid cine capitol espectadores de seres humanos o el que tenía que sumar estaba de vacaciones o fue un fracaso comercial o la web del ministerio no es fiable al en el cine actual no salen personas mayores es más ni siquiera en las series de televisión y cuando salen tienen papeles o hiperdramáticos o como mucho de secund…	1	train
el cine de spielberg representa justo lo contrario que el de greengrass spielberg es un autor mucho más fácil de elogiar porque deja su huella en todo lo que toca su vocación es manipular cuando habla de judíos deja claro su mensaje político y cuando habla de muñecos que hablan o de inmigrantes heróicos sabe que cualquier excusa es válida para provocar una emoción hay quien admira este tipo de au…	1	train
creo que me estoy volviendo mayor a un ritmo imparable nada de un deterioro físico dado que cada día estoy más visible en ese plano ni zarandajas de esas lo que me dice que me hago mayor es que estoy empezando a hacer colecciones de periódicos dominicales si lo confieso estoy haciendo la colección de cine clásico que da todos los domingos el periódico ese que grapa sus páginas y a buen precio oig…	1	train
hay quien piensa que no existen los genios yo me incluyo dentro de este grupo aunque en ocasiones dudo en pasarme al lado de los que piensan que david fincher es un genio y por lo tanto que existen los genios sea el director de seen un genio o no la cuestión es que su nueva y esperadísima película resulta escalofriante es prácticamente perfecta quizás su mejor aspecto sea la puesta en escena mere…	1	train
well we all shine onlike the moon and the stars and the sunwell we all shine onevryone come on instant karma john lennon un comienzo un coche amarillo por una carretera que bordea un lago entre montañas tomado desde arriba así arranca el resplandor the shining tomado de la canción de lennon pero el director no estuvo en oregon filmando esa escena delegó la toma a douglas milsowe y a la pericia de…	1	train
abrumado por el cine sonoro que llevaba ya dos largos años de éxito chaplin decide hacer una película sonora pero sin diálogos luces de la ciudad contra todos los pronósticos resultó ser un film sólido casi sin baches con la excelente interpretación de charles de siempre pero agregándole una pizca más de sutileza e incorporando nuevamente el melodrama o quizás de una forma más seria como lo hicie…	1	train
alfred hitchcock del que siempre recordaré el miedo que me dió con la película los pájaros tenía la costumbre de salir en todas sus películas en un papelín de figurante pero salía siempre bien me parece pero hombre quizá debería seleccionar un poco más sus papeles que en esta sale subiendo al tren y nos dan un plano del culazo de este señor que dudo que sea su mejor perfil si yo fuese él me sacar…	1	train
la reciente muerte del cazador de cocodrilos steve irwin es un buen contexto para hablar de este documental dirigido por werner herzog director conocido por películas como fitzcarraldo o aguirre la ira de dios y que narra la vida obra y muerte del activista timothy treadwell treadwell era un tipo obsesionado con la proteccion de los osos grizzly de alaska y cada año por trece años viajaba a alask…	1	train
jason reitman debuta en el largo con una peli descomunal que ni su padre podría igualar lo cual no es decir mucho creo que la última peli buena de reitman padre fue cazafantasmas gracias por fumar se convierte en la comedia del año y en una de las mejores pelis vistas esta temporada mala hostia a raudales desde la primera y antológica escena y personajes definidos de manera tan perfecta que aunqu…	1	train
la vida de brian es la tercera película del grupo humorístico ingles monty python conformado por john cleese eric idle terry gilliam terry jones michael palin y graham chapman quienes en conjunto se encargaron de escribir el guión del film la dirección recayó en terry jones quien en conjunto con terry gilliam habían dirigido el anterior film de los pythons en busca del grial el film no estuvo exe…	1	train
muchos filmes en el cine de terror utilizaron el falso documental para conseguir un mayor realismo con menos presupuesto algunos de ellos terminaron por romper las taquillas la bruja de blair holocausto caníbal son los casos más conocidos no por ello los únicos ni tampoco los mejores ejemplos a principios de los noventa un desconocido director belga solo tiene un film anterior con un reparto de n…	1	train
es curioso comprobar cómo por muy manido y agotado que parezca estar un tema siempre acaba llegando alguien con el talento necesario para darle un nuevo y renovador enfoque eso es precisamente lo que ha hecho guillermo del toro con la guerra civil española en el laberinto del fauno la película es un cuento con dos partes bien diferenciadas una realista y otra de corte fantástico mejor integradas …	1	train
quizas haya sido mejor esperar hasta ahora para hablar de esta pelicula cuando ya toda la onda de ohh una pelicula sobre vaqueros gays ya paso al menos asi es posible hablar de ella como lo que es es decir una pelicula como ya todos saben la pelicula narra la historia de amor entre ennis y jack dos vaqueros que inician un romance secreto y que se extiende por muchos años logicamente este romance …	1	train
director stephen chowduración luego os cuento lo que dura estreno de junio de según la imdb espectadores según yo no se ha estrenado en los cines comerciales ver los datos en la imdb es lo más parecido al coño de la bernarda por un lado te encuentras que la duración va entre las dos horazas y la horita y media dependiendo de donde la hayas visto lo de la fecha de estreno es españa de verdad que n…	1	train
mi primer recuerdo de psicosis es vago pero también chocante recuerdo que estábamos veraneando toda la familia en almuñecar y mientras mi abuela nos cuidaba mis padres se fueron a ver una película al cine de verano cuando llegaron escuché a mi madre decir aquello que desde entonces guardo en mente papá se ha tenido que salir del cine menudo trauma infantil ¿qué tendría aquella película pensé en a…	1	train
a mí jaume balagueró siempre me ha dejado indiferente darkness fue tan floja que casi me duermo en el cine de hecho un colega mío lo hizo y de miedo más bien poco frágiles estuvo correctita pero tampoco cumplió al menos en mi su objetivo de acojonar más bien me hizo reír porque el bisho final era una copia mal hecha de los típicos espectros fantasmales del sobrevalorado cine de terror japonés que…	1	train
volver nos devuelve a un almodóvar envuelto en los ropajes del costumbrismo bien entendido y mejor digerido de una tradición que en vez de colisionar con la modernidad enlaza con ella para complementarse sumarse y hasta multiplicarse para mí lo más detestable del universo almodóvar eran esos personajes extremos que sinceramente me parecían un auténtico coñazo nunca pude con tanto travelo macho en…	1	train
nos encontramos ante una película sublime arrebatadora a ratos sensíble y a ratos memorable merecedora de ser considerada una de las mejores producciones de todos los tiempos te conquista con una simplicidad que reina desde el principio hasta el fin adaptación de la novela homónima de harper lee nos cuenta un drama sobre lo mejor y lo peor del ser humano y de las crueldades muchas veces somos cap…	1	train
oliver hirschbiegel el experimento finalmente fue el responsable de una de las obras más duras y realistas que se hicieron en el cine sobre la segunda guerra mundial amén de un mea culpa alemán que llega con muchos años de atraso a años luz de la exitista la lista de schindler y de la mejor el pianista aunque ambas pecarían de liviandad en comparación esto no quiere decir que el hundimiento cumpl…	1	train
un senador cuenta a un periodista toda la verdad sobre el legendario bandido liberty valance y de cómo él un joven recien licenciado en derecho llegó al salvaje oeste con unos inquebrantables ideales de justicia una obra maestra sin embargo debo confesar que la primera vez que la vi me sentí desilusionado yo debía tener unos quince años mi padre cuando era muy niño me la había contado pero sólo e…	1	train
si esta película en vez de transcurrir en un pueblo de castilla león aconteciese en parajes de iowa o wisconsin y en vez de por guardias civiles la investigación criminal fuese llevada a cabo por un sheriff tripudo y su joven ayudante estaríamos oyendo y leyendo mil y una magníficas críticas acerca de un film de género negro absolutamente modélico y de libro si en vez de venir firmada por un desc…	1	train
ya no aguantaba más tras ver un puñado de veces shaun of the dead y spaced descubrí que yo no podía esperar hasta casi octubre para ver hot fuzz así que incluso antes del posible pase de prensa al que debo de ir si o si sobre todo si viene alguno de los mequetrefes me compré el dvd americano convenientemente subtitulado al castellano y arrancó hot fuzz a wright le gusta el montaje rápido tanto co…	1	train
al igual que el pequeño protagonista de esta película su director brad bird tiene un olfato exquisito para elegir temas o en el caso del ratón comida primero diseñó a una familia con superpoderes realmente increíble y ahora a un ratón que viaja a parís para acabar como cocinero en un famoso restaurante sin duda a este hombre no se le puede negar la imaginación a ratatouille la describiría como de…	1	train
he re visto y he puesto después un montón de velitas a dios por hacernos a todas las solteras y gays del mundo semejante regalo dos horas de tíos macizos corriendo en taparrabos y capa pegándose y revolcándose en sudor se me ponen los pelos como escarpias de solo recordarlo es altamente emocionante ver como frank miller ha podido imaginar tantos bíceps triceps pectorales tabletas de chocolate pie…	1	train
todavía puedo escuchar las carcajadas de david lynch detrás de la pantalla el muy bastardo ha conseguido tenerme tres horas sentado en la butaca viendo algo empezaré avisando de que todas las pelis de lynch salvo una historia verdadera me dan miedo esta es la sinopsis oficial atención la historia de un misterio la historia de un misterio en un mundo dentro de otros mundos que se revelan alrededor…	1	train
una revisión breve del géneroel cine vino a nacer con julio verne lectura de cabecera de mélies la ciencia ficción al menos la más poderosamente arraigada en el gusto popular vino a nacer con el cine aunque la literatura fantástica había entregado nobles entregas de aventura espacial y de épicas más allá de donde alcanzan nuestros ojos el viaje a la luna película fundacional auténtico ejercicio d…	1	train
salió como flamante ganadora en la última edición del festival de málaga con los premios de mejor película director actor alberto san juan y guión novel bajo el brazo bajo la tutela en la producción de uno de los grandes directores y productores españoles fernando trueba el principiante director felix viscarret firma una de las mejores películas españolas vista en las salas en muchos años y una d…	1	train
infinitas lágrimas cayeron por mi rostro anoche viendo esta joya del gore de serie z un grupo de hippies adoradores de satán llega a un pueblucho cuasi abandonado cien por cien yanki donde violan y golpean a una chica y se hacen okupas de una casa el hermano pequeño gordo torpe y pequeño de la chica les ofrece luego unos pasteles de carne infectados con rabia le sacó sangre a un perro rabioso mue…	1	train
la experiencia de una generación no es transmisible a ninguna otra se transmiten los detalles los símbolos pero no la historia no se regenera íntegra corregida para que el futuro aprenda de sus errores y consienta una esperanza pudiera estar reflexión servir como punto de partida para comprender una película como ésta el cine no es testigo mudo de la historia es historia inventario de modas y de …	1	train
la tumba de las luciérnagas fue dirigida en por isao takahata autor de las famosas series marco y heidi takahata es un personaje importante dentro del mundo de la animación japonesa habiendo fundado junto a hayao miyazaki el studio ghibli del que han salido obras maestras como el viaje de chihiro la princesa mononoke o nausicaa está basada en una novela de akiyuki nosaka que se inspiró en sus pro…	1	train
en un momento de la película un asesor de blair comenta que la familia real británica viven en el planeta zog en otro el duque de edimburgo ese personaje a caballo entre la ociosidad remunerada y la más exportable flema británica que pueda verse en pantalla o en carnaby street comenta que un ciervo de catorce puntas ha sido visto en craggy head después de haber oído el informativo televisivo en e…	1	train
la textura de los sueños hecha a base de cosas de todos los días con peculiaridades como el material de las cajas para huevos o el tubo de cartón del papel de baño la ciencia del sueño esta hecha de cosas raras pero reales de todos los días michel gondry tiene la gran sensibilidad para encontrar estas cosas fantásticas y luego entretejerlas en una narrativa que va entre lo real y lo soñado sin ha…	1	train
después de cosechar un gran éxito de crítica en medio mundo el experimento que es memento conquista al público por su originalidad y osadía características ausentes en la mayoría de las películas de los grandes estudios por desgracia y donde muchas veces los filmes se hacen como si estuvieran en una cadena de montaje mecánicos sin sentimiento pero memento es un paréntesis en toda esa vorágine de …	1	train
supongo que no hay mejor momento para hablar de el jefe de todo esto que el día del trabajador la última película de lars von trier estrenada en españa gira en torno a una empresa cuyo propietario decide contratar a un actor para que se haga pasar por el verdadero mandamás ya que él le ha ocultado su cargo a los empleados y esta vez no es un gran drama de esos a los que nos tiene acostumbrados el…	1	train
es cierto que a dia de hoy la tv americana tiene a casi los mejores guionistas que existen verdaderos trabajadores del guión que curran en series que no tienen nada que ver unas con otras y aun así hacen verdaderas obras maestras tratan con tonos distintos personajes distintos y no se salen de su linea eso es lo mas dificil de todo porque las series de tv son seguidas por millones de personas mas…	1	train
no se me ocurrió ver el aviador y es que con todos los que hablé y las veces que me he encontrado con ella en canal satellite he desistido aun teniendo una copia en dvd de la película me aventuré a verla y digo esto y empiezo asi mi comentario de the departed me niego a llamarla por el título en español para que se note mi pequeña pelea con el director de queens es este remake de infernal affairs…	1	train
como no me atrae el musical empieza el espectáculo all that jazz no me suscitó ningún interés cuando un más que bien abastecido canal de pago la programó hace un tiempo la injerencia de la música en el cine no ha sido no lo es todavía santo de mis muchas devociones pero caí en el generoso acto de sentarme para verla cuando fue editada en dvd me pertreché de una buena dosis de paciencia y me dije …	1	train
hay películas que son incapaces de causar impresión alguna otras que impresionan cuando se ven y existe un tercer y reducido grupo de filmes que impactan desde que se lee el reparto y precisamente a él pertenece el juicio de nuremberg ¿vencedores o vencidos esta afirmación que podría parecer exagerada en un principio si no se conoce el elenco se transforma en lógica cuando van apareciendo nombres…	1	train
'gracias por fumar' opera prima de jason reitman hijo de ivan reitman comienza con unos títulos de crédito magníficos una canción country que no les va a la zaga y con unos primeros minutos sencillamente antológicos a medio camino entre los arranques geniales de 'uno de los nuestros' y 'magnolia' exagerado diréis no esperéis a comprobarlo en dvd os digo hay más sátira y veneno en estos quince min…	1	train
críticas que lleva ya el glorioso tito chinchan medidas con la misma fiabilidad que los goles de romario que dice que lleva ya contabilizando hasta los que le mete a sus hijos cuando juega con ellos y claro qué mejor para la crítica que criticar la peli de pues nada evidentemente así que me he ido a los orígenes a la fuente al comienzo y me he visto la originaria película de nada de la mariconada…	1	train
el padre es un fracasado tratando de vender su fórmula para triunfar el abuelo inhala cocaína y aconseja a su nieto ser promiscuo el hijo quiere ser piloto aviador y como no se lo permiten ha jurado guardar silencio hasta lograrlo el tío gay intentó suicidarse por culpa de un desamor la hija pequeña y regordeta quiere ser reina de belleza infantil y la madre trata de poner el orden en todo este c…	1	train
agosto de el episodio bélico más dramático que ha conocido el planeta tierra está a punto de concluir en occidente alemania había capitulado frente al empuje de soviéticos y aliados pero en oriente el imperio del sol naciente se resistía a firmar la rendición el emperador hirohito aún aspiraba a un tratado que no deshonrara a su pueblo frente a la todopoderosa maquinaria de guerra americana por e…	1	train
hace no mucho leí en una revista la clasificación de las mejores películas de la historia todo al hilo de la últma entrega de rocky que por cierto no aparecía la original en el listado en la primera posición estaba toro salvaje un clásico de esos que todo ser humano debe ver y como soy un ser cada vez más humano en un arrebato de gasto me compré en la fnac un pack de scorsese que mi medio calabac…	1	train
héroe va a ser quizá una de las críticas más cortas que haga ¿por qué porque es una pérdida de tiempo comentar una película así vayamos por partes la dirección soberbia los actores más que brillantes yo diría geniales fíjense en esas impresionantes escenas de lucha el guión aunque simple a falta de una palabra mejor el director le saca todo el jugo deleitándonos durante minutos que se pasan volan…	1	train
el libro de nabokoveran tiempos de comedimiento y la censura condimentaba el arte la ley era dura y el artista salvo algún excéntrico con ganas de incordiar levantándole las faldas a la moral y a las niñas de buena familia se avenía a no incomodar en exceso se dejaba contaminar por el pudor por la criba previa era el autor sacrificando su libertad en aras de que su objeto artístico viese la luz y…	1	train
michael bay dirige la primera secuela de lo que planea ser una memorable e histórica saga la sengunda parte titulada tranformers está prevista para el y que primera entrega señores absolutamente impresionante y era realmente dificil hacer algo que no tufara a peli oriental de serie z pero bueno cuando se tiene un productor que se apellida spielberg la cosa se facilita michael que ha sido responsa…	1	train
edward norton siempre me ha parecido un individuo enigmático por sí mismo en cualquiera de sus registros tiene de fondo un aire misterioso que en muchas ocasiones favorece sus interpretaciones si como en este caso el papel que interpreta es el de un magnífico ilusionista que triunfa por la europa de principios del siglo veinte esa cualidad a la que me he referido ayuda a que su interpretación sea…	1	train
the fall es el segundo largometraje de tarsem singh conocido por su excelente carrera en el mundo del videoclip y por su primera película la celda protagonizada por jennifer lopez en esta ocasión el director hindú ha visitado más de veinte países para rodar the fall película que según sus propias palabras está inspirada en una película búlgara llamada yo ho ho tras haber sido aclamada en la prese…	1	train
rouben mamoulian había sido apartado del proyecto ningún director de suficiente prestigio se encontraba disponible fue el productor un vienés de casi cuarenta años quién se hizo cargo de la dirección del film su experiencia no era demasiado abundante unas cuantas películas menores que había alternado con obras en broadway desde que emigrara desde austria huyendo de la locura nazi su nombre era ot…	1	train
la época la segunda guerra mundial el lugar casablanca una ciudad de fácil acceso pero casi imposible de abandonar especialmente si tu nombre está en la lista de los más perseguidos por los nazis como es el caso de victor laszlo paul henreid que acude a casablanca esperando que rick blaine humphrey bogart el propietario del rick's cafe le ayude un hombre que no se arriesga por nadie salvo por ils…	1	train
a pesar de lo divertidas que son las historias de pixar sus protagonistas siempre se plantean problemas serios que se puede enunciar como algo parecido a ¿qué lugar quiero ocupar yo en el mundo toy story planteaba si buddy quería ser un juguete o un objeto de exposición los comicos de bichos tenían que decidir si iban a ser payasos o héroes en buscando a nemo nemo tiene que elegir entre una pecer…	1	train
no entendí gritos y susurros cuando la vi por primera vez y tal vez ahora tampoco haya llegado en profundidad a comprender el discurso fílmico de ingmar bergman su devastadora panorámica del dolor y de la muerte hay ocasiones en las que me parece el director más aburrido y cargante de la historia del cine y otras en las que es inevitable admirar su talento y concluir con la certeza de que es uno …	1	train
nacido como charles albert browning un de julio de en louisville kentucky usa tod browning fue un caso excepcional durante el prolífico periodo del cine fantástico de los años debido a que al contrario que otros compañeros de profesión su obsesión casi enfermiza por un cine bizarro y fuera de toda moda imperante en la época le supuso ser considerado siempre una extravagancia dentro del cine de te…	1	train
justa ganadora del premio a la mejor película en los premios del cine europeo pero injusta ganadora a mi parecer del oscar a la mejor película extranjera para mí la justa ganadora en esa categoría era la película de guillermo del toro que se tuvo que conformarse con llevarse tres oscars de los por los que jugaba sigamos con esta película alemana cuyo director mide unos dos metros nadie negará que…	1	train
porque no hay posibilidad de más estrellas que si no no dejaba sitio para escribir y solo ponia maravillosos satélites brillantes a ésta obra maestrísima del cine el cine puede que no sea un arte o puede que sí pero el que lo hace tiene que pensar que lo que hace él no lo es debe pensar en el cine en términos de artesania por eso la peli de rober rodriguez es un disfrute auténtico una cinta tan d…	1	train
aunque la ví hace muchísimos años he vuelto a revisar y disfrutar de una de las obras maestras de alfred hitchcock si bien prometo comenzar a comentar poco a poco al genio no toda su filmografía dirigió películas pero sí los más de títulos de que dispongo ayudado del magnífico libro que me regaló una amiga ¡gracias sobre el cineasta británico se me hace difícil hablar de esta película sin comenta…	1	train
'kill bill volume ' es el perfecto ejemplo del admirable e increíble talento de quentin tarantino no es su mejor obra de su corta filmografía como director y escritor pero sí una de las mejores resulta ser una clara muestra de la capacidad de este señor no ya sólo dirigiendo y escribiendo sino a la hora de la puesta en escena la cual 'kill bill volume ' resulta tener la mejor y más brillante de t…	1	train
saraband es una de las películas que más me ha impactado en los últimos tiempos no se como calificarla si de melodrama o de horror tal es el impacto en mi memoria ingmar bergman nos aturde con verdades como puños desnuda al ser humano pone a relucir sus miserias nuestras miserias la grandiosa liv ullmann marianne se reencuentra tras treinta años con johan un antiguo ex marido retomando los mismos…	1	train
como habréis visto voy de cine en cine mañana seguramente iré a ver juegos secretos y el domingo diamante de sangre y ayer le tocó a bobby dirigida por emilio estévez ante todo decir que nos encontramos ante un magnífico film con intenciones más que buenas y un reparto que sin duda se merece recibir el nombre de sobresaliente hablar de política señoras y señores es muy pero que muy difícil o mejo…	1	train
annie hall excelente radiografía sobre el comportamiento humano y las relaciones sentimentales entre hombre y mujer annie hall fue la catapulta que propicio el salto a la fama del hoy maestro woody allen en el séptimo arte annie hall resultó ser una joya cinematográfica sin precedentes y para woody allen fue el pistoletazo de salida de su dilatada carrera y una de las cintas más celebres premiada…	1	train
vuelven tim burton con su actor predilecto johnny depp en su sexta colaboración tras maravillas del séptimo arte con eduardo manos tijeras o ed wood repitiendo de nuevo su esposa helena bonhan carter que sin duda el mundo de su marido ya no le es desconocido participando en sus anteriores filmes big fish o la fabrica de chocolate el director se deja de relatos infantiles u obras de encargo con re…	1	train
scorsese ha vuelto impresionante su mejor trabajo desde uno de los nuestros ritmo tensión casquería es trepidante espectacular tiene unas interpretaciones magistrales enorme wahlberg y hasta el viejo jack se pasa de la raya como no lo hacía desde mars attacks atención al montaje de la peli y a como vuelve a mover la cámara el amigo martin y al prólogo y al desenlace vuelvo a recuperar de golpe la…	1	train
tras acabar el rodaje de la muerte tenía un precio clint eastwood permaneció un tiempo en roma para participar en las brujas una película italiana dividida en capítulos que serían a su vez dirigidos por distintos directores eastwood trabajó a las órdenes de vittorio de sica interpretando a un marido normal y algo aburrido que descuida a su esposa tras muchos años de matrimonio tras acabar el trab…	1	train
la guerra civil española no duró tres años aunque los libros de textos las enciclopedias la wikipedia y cierto barullo revivalista levantado ahora para dolor de los muertos dan en tres los años de la contienda las guerras no acaban cuando las armas son depuestas o unos jerifaltes bien trajeados sonrientes para la foto histórica firman un documento a la vista de flashes y de rollos de celuloide la…	1	train
normalmente elijo las películas que voy a ver al cine después de haber leído sobre todas las posibles opciones euros de media no es moco de pavo como para andar equivocándose muchas veces y aunque hay géneros en los que me sigo lanzando de cabeza y sin flotador el terror y la ciencia ficción son pruebas evidentes normalmente sé de qué van las películas antes de escogerlas por eso a posteriori ten…	1	train
los amantes del círculo polar es la obra cumbre de julio medem y una de las impactantes y transgresoras película en los últimos años del cine español moderno imponente y majestuosa en todos sus planos y momentos una hipnótica y deslumbrante historia de amor que gira en torno a las casualidades con las que se topan los protagonistas esa es la mejor forma de definir esta película el film esta relat…	1	train
el camino del cine sudamericano está empedrado de obstáculos pero inevitablemente prospera se aúpa al balcón internacional y acaba siendo cine desetiquetado huérfano de clichés localistas aunque sus guiones hablen de lo que tienen cerca y retraten la vida que tienen enfrente ciudad de dios es una obra maestra del cine sudamericano o del cine brasileño pero nos da igual la nacionalidad la hubiese …	1	train
hay mucha gente que dice que la televisión es una mierda y que nunca dan programas interesantes yo no creo que sea así aunque si que es cierto que la cantidad de anuncios hace que me lo piense mucho antes de aventurarme a ver una película por la tele hay programas buenos y muchas veces podemos ver películas que ya están descatalogadas de todos los sitios y una de estas fué karate kid que en navid…	1	train
lo malo de no tener tiempo es que un día como quién no quiere la cosa te encuentras escribiendo la crítica de una película que viste en agosto que triste es el mundo a lo que íbamos ratatouille la película que trata sobre una rata que se llama remy y su curiosa meta en la vida ser cocinero la película usa su baza de tener un punto de partida alocado fresco y perfecto durante toda la película y si…	1	train
dir joel y ethan coenint tommy lee jones javier bardem josh brolin woody harrelson kelly macdonald la violencia engendra violencia y no importa dónde trates de esconderte el peso de tus acciones siempre volverá para darte una patada en el culo esto podría sintetizar el argumento de la última película de los hermanos coen tras encontrarse por casualidad con los restos de un tiroteo un americano me…	1	train
cuando termina la película uno se queda callado cabizbajo y pensativo mientras el fundido en negro que finaliza la cinta de paul greengrass parece penetrar hasta tus sienes y es que ese fatidico s del año algo cambio para todos y como he leído por ahí todos perdimos algo como perdimos en mi ciudad el m la cinta mezcla con maestría un drama un thriller y un documental agitado y no mezclado como de…	1	train
the paper called it suicide lenny bruce un nombre que fuera de la cultura anglosajona es prácticamente desconocido pero que especialmente en los estados unidos es venerado y admirado por una legión de fans que leen su autobiografía compran sus discos y buscan cualquier material del cómico que puedan encontrar lenny bruce un mártir para la causa de la libertad de expresión un humorista que en un b…	1	train
tras el rotundo éxito de por un puñado de dólares todo el mundo esperaba una secuela las presiones sobre leone para rodar un nuevo western eran cada vez mayores aunque él intentó llevar a cabo un proyecto diferente como él mismo dijo parecían desafiarle y nadie parecía confiar en que pudiera rodar algo que no fuera un western otros que le conocieron afirman sin embargo que su negativa a rodar una…	1	train
después de ese milagro que fue nueve reinas siendo una ópera prima con éxito de crítica y público superlativo en la cabeza del director pasaron seguramente muchas cosas por eso se tomó cinco años para meditar su próximo paso que casualmente fue un proyecto propio que data de mucho tiempo y que el éxito de nueve reinas cambió de tono para hacerlo más lúgubre que en su nacimiento la apuesta se hizo…	1	train
he decidido hacer la crítica de esta película porque es el mejor ejemplo que puedo poner para matizar todo lo que quise expresar cuando hablé de el camino de los ingleses muy bien lila dice es un film de estrenado en creo y que estos días para aquellos que tengan televisión por cable podemos disfrutar supone el segundo film de ziad doueiri se trata de una historia de adolescentes en un barrio hum…	1	train
películas con líneas argumentales aparentemente dispersas que al final convergen no han sido nunca santo de mi devoción cinéfila en ocasiones el director acaba entregándose con mayores bríos a la pirotecnica formal que al refinado y coherente hilo natural de las cosas pulp fiction obró el milagro de mi reconciliación con ese cine de divergencias de miradas que se cruzan y de destinos revocados qu…	1	train
era necesario mucho coraje para abordar acontecimientos tan recientes y traumáticos para un país como los atentados del de septiembre para los ee uu sólo por eso paul greengrass se merecía un aplauso por llevar a cabo united pero es que además nos ha regalado un peliculón de los que se hacen pocos si no sabes lo que sucedió el de septiembre de en los usa no sigas leyendo esta crítica porque conti…	1	train
allá por el año julio medem estrenó su cuarta película como director los amantes del círculo polar confesó haber incluido muchas referencias autobiográficas en el relato y confesó también la depresión que padeció al finalizar el rodaje tras su total implicación en el proyecto creo que lo subsanó con el happy end de lucía y el sexo los símbolos los colores y la música de alberto iglesias son los p…	1	train
el libro negro zwartboek supone el regreso de paul verhoeven a su holanda natal y la verdad difícilmente podría ser un regreso más feliz porque al éxito crítico le ha acompañado un notable éxito comercial más no se puede pedir el guión cuenta la historia de una joven judía que tras diversas peripecias se suma a la resistencia que lucha contra la ocupación nazi en holanda escrito por gerard soetem…	1	train
hace tres años michael winterbottom inauguraba con songs lo que podríamos llamar indie porn cine independiente con numerosas escenas de sexo explícito el filme mostraba sin tapujos el intercambio de fluídos de una pareja que compaginaba esta actividad con ir de concierto en concierto el sexo en esta cinta de grandes silencios era pura exhibición al sevicio de una trama sin pies ni cabeza todo lo …	1	train
ratatouille es para mí sin lugar a dudas la mejor película del verano hasta la fecha así a calzón quitao empiezo esta crítica con el aparente riesgo de confrontar con la opinión de muchos de vosotros por escribir unas palabras tan rotundas pero amigos míos no hay riesgo alguno por decir a corazón abierto que este filme es el segundo mejor del tándem disney pixar después de toy story su elevada ca…	1	train
sigue siendo maravillosa ¿ verdad y sin diálogos la historia de sunset boulevard siendo el título aquí impuesto soberbio el crepúsculo de los dioses el original inglés es magistral está narrada por un muerto al que vemos en los primeros fotogramas flotando en una piscina historiada de una mansión de hollywood joe gillis william holden es la voz en off que nos narra su propia defunción o la histor…	1	train
no son pocas las películas ni los libros que se han hecho sobre historias judías de la época nazi pero a pesar de esta abundancia lo cierto es que nos encontramos particularmente y con el permiso del resto con dos grandísimas películas una de ellas es la lista de schlinder de steven spielberg la otra es el pianista de roman polanski a pesar de que las dos son verdadero cine me inclino por la segu…	1	train
uno de los primeros films de ficción que abordó el genio kieslowski durante todo el metraje se puede ver su especial enfoque cinematográfico aún siendo una obra muy diferente y menos estética y poética que lo que haría posteriormente es una película de estructura sencilla pero su motivo es bastante complejo y puede dar pie a diversas divagaciones no es de extrañar que para muchos en un primer vis…	1	train
stephen frears es un director al que admiro bien sea por su refinado y a la vez crítico talento o por su exquisito gusto a la hora de elegir y contar las historias después de regalarnos espléndidas películas como las amistades peligrosas café irlandés o la más reciente negocios ocultos el director de origen inglés estrena este año the queen este inteligente relato cuenta los terribles sucesos pol…	1	train
pese a sus altibajos de ritmo y algunas secuencias que poco aportan al argumento pero sí muchísima diversión como la de la foca o las orcas casi al final de la cinta 'happy feet' me ha fascinado de principio a fin por primera vez en una película animada se me olvidaba mientras la veía que se trataba precisamente de una película animada se me ha olvidado completamente centrarme en qué tal estaba e…	1	train
vi laura porque me la prestaron vi laura por aburrimiento vi laura sin entusiasmo vi laura sin ganas vi laura y después de ver laura solo digo que me la compraría en dvd que quita el aburrimiento que te entusiasma y que la podría ver mil veces más vayamos por partes no sé quién es el director no sé quiénes son los actores no sé quienes son los guionistas no sé quien compuso la banda sonora discul…	1	train
antes de meterme en materia decir que justo en la entrada del cine como madrileños más estaban ariadna gil y david trueba ambos comprando entradas para la película han ocupado butacas justo delante de nosotros aunque me hubiera encantado debatir con trueba durante un rato al final y aunque mi mujer me ha presionado todo lo que ha podido para que al menos le felicitara por bienvenido a casa pelícu…	1	train
una impecable secuencia de escenas sin aparente conexión abre el nuevo film del carismático director taiwanés ang lee con un título sencillamente perfecto y una ambientación más minimalista que grandilocuente deseo peligro es una mezcla entre la absoluta pulcritud y el perfeccionismo digno del cine clásico de espías y un rudo pero elegantemente escondido poema de amor turbio entre dos lados opues…	1	train
en clint eastwood co protagonizaba junto a eric fleming la serie rawhide que narraba las andanzas de dos vaqueros y sus transportes de ganado de un lado para otro durante años había probado suerte en el cine buscando ese gran papel que le diera a conocer había trabajado en películas de la parlante mula francis en films de serie b como tarantula o en westerns baratos como ambush at cimarron pass c…	1	train
pues sí con dos palabras podríamos definir la nueva película del coreano bong joon ho director de la aclamada memories of murder primero de todo denominar a the host como incomparable por varias razones la prensa la comparaba con dos de las monster movies más famosas de toda la historia alien una absoluta obra maestra y tiburón entretenida y nada más y creo que dicha comparación es totalmente inj…	1	train
straw dogs balazo a las convicciones de la conciencia ilustrada y a siglos de esfuerzo humanizador ¿porqué excluimos a la violencia de nuestro bagaje psicológico y biológico como especie si ésta siempre ha conformado nuestra humanidad terremoto narrativo en pos de unas consecuencias punzantes en soberbio desarrollo de una específica atmósfera de odio indeterminado deshumanización en un bucle de e…	1	train
ha pasado más de un mes desde que se entregasen los oscar y cuando ya parecía que había finalizado la resaca de los ganadores y también de los perdedores de repente vuelven a salir a la palestra y es que llega a las carteleras españolas una de las películas que optaban a varias estatuillas de las importantes guión adaptado actriz actriz de reparto y música la británica diario de un escándalo nadi…	1	train
siempre creo que nuestro país es el de los ciegos en materia cinematográfica no me termino de explicar el porque el director británico shane meadows reconocido en medio mundo por su enorme talento pues aquí ni se estrenan sus filmes su anterior trabajo dead man shoes se le podría catalogar de pequeña maravilla y una reflexión sobre la venganza con una carga de violencia portentosa bajando mucho s…	1	train
excelente película de pedro almodóvar con personajes in cre í bles desopilantes actuaciones maravillosas una ambientación que se cae de kistch y una serie de peripecias aptas para estallarla de risa pero además la película protagonizada por una carmen maura de indaga como siempre o casi siempre ciertos rasgos de la constitución femenina que si en otras películas se hace muy psicoanalista y en alg…	1	train
ingmar bergman sobre andrei tarkovsky mi primer descubrimiento de tarkovski fue como un milagro de repente me hallaba junto a la puerta de acceso a un recinto en el que yo siempre había querido entrar pero cuya llave jamás me había sido dada y en el que tarkovski se movía libre y confiadamente me sentí animado estimulado alguien había expresado aquello que yo siempre quise decir sin saber cómo ta…	1	train
joder no se para que graban películas nuevas teniendo en la filmoteca española maravillas como esta ellos tuvieron a rocky y nosotros a roque con su roquina donde va a parar la película trata de dos compañeros del colegio a los que la cosa no va demasiado bien uno de ellos esteso tiene mujer e hijos mientras que su compañero pajares vive de gorrón por un dudoso favor que le hizo a la tierna edad …	1	train
en un final de año en el que me he tragado cosas como 'los borgia' 'alatriste' o 'el ilusionista' ya tocaba una película de época en que luzca por algo más que por el vestuario o la fotografía el alemán tom tykwer dirige con oficio de veterano una afortunadísima adaptación de 'el perfume' la archifamosa novela de patrick suskind que o me ha pillado con la guardia baja o simplemente me ha encantad…	1	train
en cierto modo primera plana muy precariamente resumido es una película de billy wilder y en ella se dan cita también muy esquemáticamente planteadas los leivmotivs del autor sus particulares intereses en el cine su manera de ver la vida así que primera plana contiene sentencias formidables ironía sarcasmo mala leche de la buena no burda no cazurra diálogos vertiginosos personajes con una hondura…	1	train
muy de vez en cuando uno sale del cine pensando que algo ha cambiado ahí fuera o ahí dentro mejor dicho una extraña sensación te mantiene pegado a la butaca cuando los créditos se van perdiendo y te parece que con ellos se extingue poco a poco la magia que minutos antes te ha hecho sentir completamente hipnotizado después de la boda es dolorosa emotiva profunda dura una obra maestra nominada a lo…	1	train
little miss sunshine tiene posiblemente uno de los mejores guiones del año pasado y no me refiero en cuanto a contenido que también sino en cuanto a su técnica las pelis de acción interna como ésta son mucho más dificiles de escribir además de mucho mas aburridas de hacerlo un buen guión pocas veces es entretenido al leerlo porque no está hecho para eso está hecho para ser leido little miss sunsh…	1	train
¿recuerdas cuándo tenías doce años y viste por primera vez una pandilla alucinante ¿o cuándo tenías dieciseis y fuiste al cine a ver jóvenes ocultos pues yo si que me acuerdo y me acuerdo de las sensaciones que tuve viendo esas pelis y de lo divertido que era el cine entonces esa es la palabra que explica lo que es monster house diversión peli de terror animada lo suficientemente macabra como par…	1	train
doa dead or alive es un torneo de lucha donde participan los mejores en su especialidad y que se celebra en un compleja sobre una isla hasta allí llegaran invitadas a participar nuestras protagonistas christie una ladrona perseguida por la policía tina experta en lucha libre con un padre bastante peculiar kasumi una princesa que abandona su reino en busca de su hermano y helena hija del difunto o…	1	train
el cine de terror es un género que su máxima premisa es la de dar miedo o por lo menos causar sensaciones angustiosas en el espectador con el paso del tiempo muchos se desviaron de este propósito mezclando géneros en comedia acción o incluso erotismo en otras circunstancias se apostaba por el gore para impactar con la sangre pero dejando de lado la opción de causar auténticos nervios al espectado…	1	train
de la última y soberbia película de michael winterbottom lo único que no me gusta es el título y no porque no tenga su lógica que refleja bien el contenido de la historia sino porque no alcanza a transmitir toda la grandeza de una película ejemplar y que para quien esto suscribe nos muestra el futuro más inmediato por el que debe transitar el cine si ya camino a guantánamo era un pedazo de obra m…	1	train
muchas de las grandes historias de amor de todos los tiempos tanto en la literatura como en el cine giran principalmente en torno de parejas que poseídos por un amor y una pasión arrebatadora están obligados a mantenerse separados en función de aspectos sociales políticos o convencionalismos sociales brokeback mountain el nuevo trabajo del cineasta taiwanes ang lee cuenta una de estas historias q…	1	train
ya no hay niños en el mundo la premisa inicial de 'hijos de los hombres' dirigida por alfonso cuarón no nos viene dada en un letrero tipo 'star wars' ni por una voz en off ni los personajes se ponen a hablar directamente de ello cuarón deja que la tesis futurista del relato original de p d james sea simplemente la gota que ha colmado el vaso de un mundo tan desquiciado como por ejemplo éste en el…	1	train
antes de nada me disculpo por lo extenso de esta crítica y recomiendo a quien aún no haya visto alguna de las películas incluidas la última que no continue leyendo porque desvelo la trama de gran parte de la saga esta es una de las sagas más exitosas y más famosas de la historia del cine con todos mis respetos a bond james bond quien si el destino no lo remedia pronto algún día me regalará un rec…	1	train
este es del tipo de películas que me hacen feliz por lo que tienen de personal y por lo que pueden llegar a sorprenderme el tándem de michel gondry con el venerado guionista charlie kaufman había dado un producto tan extraordinario como olvídate de mí pero ahora el francés ha dado un paso necesario el de prescindir de kaufman esperemos que no defintivamente para zambullirse dentro de su propio un…	1	train
diversos planos de una desértica zona del sud de los estados unidos unidos por una voz en off del grandioso tommy lee jones reflexionando sobre el paso del tiempo abren lo que desde ya es la mejor película de los talentosos hermanos coen una obra maestra absoluta que fascinará a todo aquél que sepa apreciarla si de manera superficial analizamos no es país para viejos nos encontramos ante una senc…	1	train
adaptation está dirigida por spike jonze pero la auténtica estrella de este film es el guionista algo poco habitual pero es que no es cualquier guionista es charlie kaufman guionista conocido por películas como olvídate de mí como ser john malkovich o human nature todas ellas inigualablemente originales a kaufman le encargaron hacer una adaptación del libro el ladrón de orquídeas y a partir de ah…	1	train
esta película del danés es como otras que he visto de él una crítica a la intolerancia en este caso la intolerancia religiosa así como gertrud era una crítica a la intolerancia en el amor se trata de un proceso inquisitorial por brujería en el que se asoma la venganza y la maldición ya que herlofs marte implora por su vida al inquisidor que sin embargo tiene mucho que ocultar sobre la brujería y …	1	train
no se desde hace cuanto tiempo que lleva esta caja en lo más recóndito de la estantería sin que nadie mancillase el impecable plastiquito de regalo dominical que la recubría hasta hoy que en un arrebato de amor por el cine patrio hemos cogido las tijeras tras darle siete infructuosos bocados y hemos sacado el dvd de su involuntario encierro y vaya si me alegro de haberlo hecho la película trata d…	1	train
monster house supone un regreso más bien una regresión a la infancia a esos años ochenta que para muchos significan nuestra inocencia por aquel entonces el cine estrenaba productos orientados a los niños pero que podían ser vistos y disfrutados por los adultos entre todas las productoras surgidas por aquella época destacaba amblin auspiciada por steven spielberg de ella surgieron clásicos del cin…	1	train
cabalgar en solitario muy fiel traducción del original ride lonesome es un western de factura sobria sin efectismos subordinada a la narración de una historia y ajena a cualquier otra consideración estética a ello contribuye la profesionalidad de un director infravalorado ausente en los habituales listados de directores de postín que de cuando en cuando pueblan revistas del ramo o páginas de la r…	1	train
uno podría pensar que la tercera película de alejandro gonzález iñarritu es la síntesis mal resuelta de los peores defectos de sus anteriores trabajos amores perros y en mayor medida gramos o que incluso babel es la herida sin sanar de un cine de nuevo corte que lleva el efecto mariposa hasta los límites más exasperados de su propia realidad bajo la coartada de un mundo globalizado a la fuerza in…	1	train
hay que decirlo ya el laberinto del fauno es la obra maestra de guillermo del toro y quien esto suscribe reconoce que se aburrió mortalmente con el espinazo del diablo o decepcionó con hellboy así que cronos a parte el listón no estaba demasiado alto aún y admitiendo que el director mejicano posee ese llamado universo propio y un toque muy especial tenía sus posiblidades este relato híbrido entre…	1	train
hay veces que un grito supera el lenguaje se convierte en un símbolo de tal fuerza que no hay palabras para describirlo anna magnani regaló al cine el mejor de todos ver abajo es como el de munch hecho cine es curioso que las dueñas de los dos gritos más famosos del cine clásico y que me perdonen los puristas si me dejo alguno mueran a mitad de la película tanto magnani aquí como janet leigh en p…	1	train
regreso a un mundo a parte el mundo de tim burton donde dirige con mike johnson la nueva entrega de este universo propio donde los muertos no lo están tanto y los vivos no parecen serlo tim burton continua con su ya mencionado universo propio en la línea de pesadilla antes de navidad recreando ahora una antigua leyenda rusa que encaja perfectamente en ese estilo obsesivo por buscar formas refinad…	1	train
de vez en cuando hay películas que pasan desapercibidas con tanto blockbuster veraniego entre misiones imposibles y códigos cansinos entre mutantes y superhombres hay lugar para películas pequeñitas y deliciosas como en su momento fue un franco pesetas es el caso también de burt munro un sueño una leyenda una traducción medianamente correcta pero menos apasionada que su título original the world´…	1	train
las edades de lulú está basada en una novela de almudena grandes la actriz que iba a encarnar en un primer momento el personaje principal se negó tras conocer la explicitud de las escenas de sexo desde luego las escenas no son sin llegar a película pornográfica ni mucho menos monjiles más bien diríamos que están dotadas de una importante carga sexual desbordando sensualidad más bastamente que me …	1	train
en el año nadie esperaba que hitchcock fuese a realizar una película como psicosis el orondo director inglés llevaba durante mas de años en la cima del cine mundial con su elegante suspense con sus tramas persecutorias y con un cine personalísimo con unas constantes básicas claras en cada cinta que dirigía justo antes de ese año hitchcock se encontraba en su etapa mas madura y genial acababa de d…	1	train
en delmer daves creo el tren de las tres y diez film protagonizado por glenn ford y que se convirtió en un film de culto por tener un tratamiento diferente un western psicológico más cercano a sólo ante el peligro y a raices profundas por la tensión que producen que a los westerns imperantes en la época era un film imperfecto algo inverosimil pero realmente entretenido cincuenta años después y en…	1	train
giovani veronesi con guiones a sus espaldas películas dirigidas y interpretadas llega con la continuación de la italianamente famosa manuale de amore film de poca repercusión en españa yo creo que esto lo da el clima pero muy famosa en italia y en el resto de europa hay que destacar que este film italiano supera en todos los aspectos a su predecesor manuale d´amore los actores incluída elsa que c…	1	train
hay quien admira al ya tristemente finado robert altman por su heroica actitud de cineasta a contracorriente ácrata decadente y no atinan a ver que por encima de esa politización de su cine late hermosa una mirada pulcra singularísima que elude toda concesión a la gratuidad salvo la muy lamentable pret a porter y se ofrece libre complejo intelectualizado sin ser hermético en ningún momento short …	1	train
me gustan estas películas de rancios colores estas que pasan una y otra vez cuando se avecinan los periodos vacionales veanse navidades o semana santa me gustan por que puedes verlas un rato irte a hacer palomitas al servicio a jugar con tus hijos y cuando vuelves te siguen enganchando la he estado viendo esta tarde en lo que hacía más cosas y no sólo me he enterado si no que me ha gustado mucho …	1	train
para ponerme al día con clásicos este fin de semana me lancé a por freaks de tod browning algo que anima a verla es su duración apenas llega a la hora la historia es sencilla pero está relatada con gran maestría y sencillez tal vez las dos cosas vayan juntas la edición en dvd contiene una introducción especial del director en el que pone en conocimiento del espectador la naturaleza del término fr…	1	train
no son pocos los que dicen que a david lynch no se le puede dejar solo frente a un proyecto desatará la caja de los truenos hará todo lo que su mente y su intuición le dicten el universo propio se convertirá en un caos donde ordenar la más mínima pieza se convertirá en una amenaza la lógica témporo espacial desaparecerá del diccionario incluso surgirá un nuevo concepto de cine eso es ni más ni me…	1	train
pocos cineastas apuestan por dar una bofetada tan certera desbaratarlo todo y al momento volverse a ocupar de las cosas pequeñas de los detalles de las emociones intercalar situaciones cotidianas con momentos de gran intensidad dota de una particular riqueza al relato si no se tiene un pulso firme tantos altibajos pueden llegar a desconcertar haciendo intransitable un camino con curvas muy cerrad…	1	train
se pueden hacer buenas películas de buenos libros aunque nos extrañe y se puede hacer siendo fiel al espíritu y los personajes y traicionando la letra todo lo que haga falta para que el producto cinematográfico que jamás eliminará al libro de donde arranca pueda entenderse por sí mismo y sea en su propia estructura una obra que se aguante sola es lo que han hecho christopher nolan y su hermano jo…	1	train
dias después era al cine de zombis aunque no lo eran lo que la versión de steven spielberg de la guerra de los mundos al cine de invasiones extraterrestres el realismo primaba echo desde un punto de vista físico y primario la peli se tomaba el tema en serio y no trataba de tomar el pelo a los personajes cosa que por otro lado no tiene porqué ser malo si imaginas los meses posteriores al fina de l…	1	train
en las películas de david lynch hay siempre un desajuste moral una especie de disonancia que en casos extremos obsequia al espectador avezado con un espectáculo grandioso de perversión de retorcimiento pero lynch nunca cae en lo chabacano jamás se permite la licenciosa gratuidad de consentir frivolidades sentimientos de naturaleza plana todo en él propende a lo convulso todo se escora estruondosa…	1	train
la pasada semana pude ver azul oscuro casi negro y la verdad es que por distintas circunstancias la vi dos veces la primera de ellas fue el pasado martes de abril que fui como cualquier persona pasé por taquilla y cuando estaba haciendo unas compras vi una llamada perdida al entrar en la sala el gerente del cine me dijo que me había llamado que es que el próximo viernes iba a venir daniel sánchez…	1	train
cuando terminé de ver la película me quedé con la impresión de que había visto una revisitación de armas de mujer sin que tuviera nada que envidiar al clásico de mike nichols el recurso visto mil veces de chica busca la cima consigue una frescura en este film que me hace comprender por qué ha sido el sleeper del verano en usa una gran recaudación para una película que se lo merece por fin algo de…	1	train
director paul verhoeven duración más de dos horazas pero comodamente en el sofá se pasa agustito estreno de enero de espectadores seres humanos pero seguro que en la tele la habremos visto todo el mundo por lo menos un cacho películas como esta me recuerdan mucho al magnífico juego starcraft religión en korea es más una de las escenas de la película es sospechósamente similar a un video del juego…	1	train
antes de ponerme a escribir nada lo primero que haré es decir que la película contiene un giro inesperado a partir del minuto de proyección pero como no soy tan mala persona a pesar de lo que algunos puedan pensar no lo desvelaré aqui asi que quien quiera saber más ya sabe dicho esto y ojo a mis detractores puesto que voy a hablar de más cosas de lo normal clint eastwood ha demostrado ser un sóli…	1	train
poquitas veces doy estrellas a una película y en esta ocasión lo voy a hacer estamos ante un talento nato para la dirección ¡oops mel lo ha vuelto a hacer ha bordado el proyecto es todo un ejemplo a seguir por aquellos actores que se introducen en el mundo de la dirección mel ha sobrepasado los límites de lo que se llama hacer cine sus últimos trabajos se fusionan con un fondo documental que hace…	1	train
furia de titanes es todo un clásico ¿será por la totalmente prescindible labor del director ¿o por los actores no y no la respuesta es por si alguien no lo sabía los efectos especiales obra y gracia de ray harryhausen que se las apaña para preñar de magia a esta película cosa que si hubiesen llevado a cabo los ordenadores no tendría ni la mitad de encanto empecemos por el principio ¿por dónde si …	1	train
king vidor dirigió en esta magnífica película protagonizada por gary cooper y patricia neal está basada en una novela que se adaptó a guión cinematográfico por su misma autora ayn rand howard roark es un arquitecto modernista y totalmente rompedor pero lo realmente moderno y rompedor de este hombre es su integridad y honor tras pasar mucho tiempo siendo rechazado por sus ideas totalmente revoluci…	1	train
julio cortázar maneja una remington o una contax la máquina de escribir y la máquina de fotos blowup deseo de una mañana de verano es la película de un cuento que no consigue en modo alguno informar sobre ninguna historia y sencillamente discurre impasible por los vericuetos siempre falibles del lenguaje y los mecanismos ortodoxos sobre la forma de contar un cuento la conclusión es que el cuento …	1	train
alguien me advirtió hace tiempo que el cine de bresson era tan enriquecedor como disfrutar una mañana en un banco de un parque leyendo un libro sobre el existencialismo eso o parecida cosa como no tenía yo el gusto de conocer la obra del director francés acepté el símil sonreí y guardé en la memoria la hipérbole el chiste barroco y ofensivo en el fondo bresson nunca se me puso a tiro y fueron pas…	1	train
aplausos por favor plas plas plas plas plas plas plas plas plas plas plas plas plas plas plas plas plas plas plas plas plas plas plas plas plas plas plas plas plas plas plas plas plas plas plas plas plas plas plas plas plas plas plas plas plas plas plas plas plas plas plas plas plas plas plas y plas muchas gracias la película trata sobre un niño de esos que no existen en un mundo imaginario con u…	1	train
yimou zhang no es por puro capricho uno de los directores asiáticos más respetados su fantástico currículum heroe tigre y dragón la maldición de la flor dorada hace las delicias de cualquiera su gusto exquisito para rodar las películas se hace palpable en cada una de sus producciones no hay que ser un gran crítico para admirar la clase y estilo de zhang cuando rueda las escenas de artes marciales…	1	train
tarkovski introduce un esclarecedor prólogo en el que asistimos a la sorprendente curación por hipnosis de un muchacho tartamudo con frecuencia el espectador de este largometraje se ha mostrado un tanto desconcertado por la brusquedad y la falta de relación con el resto de la historia que aparentemente caracterizan a dicha secuencia aunque nada más lejos de la realidad ya que a poco que nos pregu…	1	train
¿en cuántas ocasiones nos hemos parado a pensar en cómo la suerte influye en las cosas ¿cuántas situaciones de nuestra vida no han estado marcadas por ese azar ¿cuántas veces nos preguntamos ¿qué hubiera pasado si y nos damos cuenta de lo mucho que la suerte tuvo y tiene que decir en nuestras vidas woody allen nos cuenta una historia en la que la suerte y el azar cambian el destino de los persona…	1	train
'this is england' el nuevo largometraje del director británico shane meadows nos muestra la vida de un grupo de auténticos skinheads cerveceros juerguistas y amantes de la buena música jamaicana que acojen a un niño de doce años sin ningún tipo de relación social y le convierten en uno de ellos todo se tuerce cuando regresa combo un antiguo amigo que influenciado por ideas nacionalistas y racista…	1	train
lleva esta película en la estantería dentro del pack stanley kubrick lo menos un lustro pero no me animaba a verla el cartel la verdad que no es muy interesante hasta que me comentó mi medio calabacín que era de risa así que con esa premisa y dado que mi carrera como crítico cinematográfico tiene que estar trufada de referencia a arcaicos films me dispuse a verla con el bebé que va a aprenderse l…	1	train
en pocas ocasiones verán a un servidor rendirse incondicionalmente ante las cualidades como cineasta de algún director en los tiempos que corren cosa harto dificil dadas las dificultades con las que se suelen encontrar todos ellos a la hora de rodar en cuanto a libertad creativa ser esclavos de las modas o de los gustos del público para llegar a una determinada franja de espectadores pero aún hay…	1	train
visiones fílmicas sobre el fin del mundo hay muchas y de todo tipo desde catástrofes nucleares epidemias mortales hasta las mas improbables como invasiones extraterrestres y rebeliones robóticas pero la que se propone en hijos del hombre es una de las más realistas y escalofriantes que he visto en mucho tiempo ¿y qué tal si el hombre es su propio verdugo ¿y que tal si un día la especie humana pie…	1	train
cuando terminó la proyección de la vida de los otros en una sala de cine inusualmente llena para tratarse de una película alemana se hizo uno de esos silencios tan únicos y especiales que hacen presagiar una atronadora ovación en la que todos hubiéramos participado de buen grado y animosamente de haber habido alguien que rompiera el fuego lo decía sacai nada más aparecer los títulos de crédito es…	1	train
frank miller tenía la batalla de las termópilas grabada a sangre y fuego desde que en su infancia vió la película el león de esparta the spartans que fue una de sus grandes influencias de la infancia por lo que cuando se consideró capacitado para ello dedició dar su propia interpretación de aquel hecho en una novela gráfica que recomiendo leer encarecidamente zack snyder en la que es su segunda p…	1	train
así como los japoneses de cartas desde iwo jima hablan en japonés y no en inglés aunque sea una película estadounidense su director clint eastwood también habla otro idioma el suyo propio todos sabemos que el director tiene un estilo clásico perfeccionista y más bien minimalista es el estilo eastwood el cual poco se parece con el de muchos otros directores su último y aclamado film el encargado d…	1	train
stephen chow es hoy después de siete películas el hombre n° del cine en china la popularidad lo hizo estrella aunque también en sus films es el director el productor el guionista y el cerebro total detrás de su producto como lo hacían también las viejas glorias como charles chaplin y buster keaton y a ellos es justamente entre otros a quienes homenajea chow con sus comedias frescas y danzantes co…	1	train
el azar no obsequió a buñuel con la fe tampoco convino esa suerte de intolerancia en materia teológica conformó una obra única que vino a representar en parte el convulso panorama político e ideológico de la españa de la que don luis fue forzado a huir todo ese agitado ideario de apostasía militante y anarquía estética tienen están formidablemente escritas en el ángel exterminador que vale tanto …	1	train
hay millones de películas de terror al año de hecho la mayoría son copias de copias de remakes de antaño pero la que nos ocupa reinventó el género nada volvió a ser lo mismo y lo que es más importante nadie volvió a ser igual en ningún momento niego que esta sea una de las obras más sobrevaloradas de hitch pero al igual que sucedió con los beatles el público conectó de una forma especial y cuando…	1	train
últimamente me estoy cansando de leer la cantinela de que se está agotando la creatividad en hollywood que hay multitud de secuelas y remakes etc lo malo es que muchas veces esto sale de las plumas de los críticos más famosos del país quienes parece ser que no recuerdan que prácticamente desde sus inicios el cine se ha nutrido de segundas partes y remakes por sólo citar unos pocos ejemplos king k…	1	train
el esfuerzo del director por hacer que esta película se convierta en su obra maestra por poco le cuesta la salud el dinero y su mujer xd y es que el genial peter puso tanto empeño en el proyecto que adelgazó unos kilos en poco tiempo sobrepasó el presupuesto inicial en millones de dólares y lo de su mujer son chismorreos o sea estamos ante una peli cuidada hasta el más mínimo detalle con unos efe…	1	train
a veces a uno le es más fácil dar su opinión sobre un film que tiene agujeros por todos lados se puede criticar una malísima actuación un guión infumable o una historia que no tiene dónde cogerse lo malo es cuando te encuentras con un film que emociona conmueve y mantiene tu corazón encogido como una pasa no sabría como describir mi reacción ante hacia rutas salvajes he llorado como un niño con s…	1	train
pasión de los fuertes es el anti western ford descarta fijar su talento en la acción pura aunque ésta acuda en su momento y fije el tono épico y trágico del género tampoco es un western barroco la economía de medios y la ausencia de artificios da un esplendor poético inusual subordinado a la conquista de unos ideales y al romanticismo del nacimiento de una nación porque ford cuenta eso la fundaci…	1	train
decía alex de la inglesia su director en una de las multitudinarias entrevistas que ha concedido con motivo del estreno de esta película que se había distanciado un poco del cine comercial porque no deseaba andar pidiendo permiso siempre a los productores para hacer su película siento decirle señor de la iglesia que si hay un film de su carrera que poco por no decir nada tiene que ver con ella es…	1	train
el denominado cine gore se inspira en historias que remiten a los aspectos macabros de la existencia humana tales como la sangre vísceras y la carne sometida a todo tipo de violencia que provoca la vejación del ente humano en su dimensión material lo cual puede originar un torbellino de imágenes que afectan a las sensaciones específicamente la repugnancia explotando una temática tan universal com…	1	train
si pudiéramos que describir la película en unas cuantas palabras diríamos que nos encontramos ante un clásico moderno el director y sus dos guionistas el cotizado paul haggis y una japonesa iris yamashita basados en el epistolario del general tadamichi kuribayashi convierten al filme en una experiencia moral y física claustrofóbica a la vez ya que muestran el calvario de miles de soldados nipones…	1	train
imprevisible genial deslumbrante imaginativo o simplemente un genio que con una cámara cuatro duros y actores amateurs se saca de la manga obras magnas con la facilidad de quien es diferente o está dotado por el gen del don para contar historias realmente se me agotan los adjetivos para describir todas las emociones que andrew parkinson me produce cada vez que decide sacar a relucir su enorme tal…	1	train
rec acojona narra una jornada de trabajo en mientras usted duerme inquietante título para un show programa televisivo que presenta ángela al más puro estilo españa directo y que en esta ocasión se acerca al cuerpo de bomberos de barcelona con quienes pasará una noche de guardia acompañada por pablo su cámara y testigo principal por no decir protagonista absoluto esa cámara y el terror en directo …	1	train
que burda copia me dije cuando vi el poster de el ilusionista a pocos días de lanzarse los primeros pics de the prestige edward norton jessica biel y paul giamatti que reparto tan extraño volví a preguntarme total mi entera predisposición a no pasarle ni una como venganza de adelantarse en estreno con un tema que mi adorado nolan ha debido de bordar resultado que gilipollas soy a veces el ilusion…	1	train
se crea por necesidad porque es una manera de entender la vida de vivir y de expresarse como cocinero no entiendo mi trabajo sin investigar sin indagar en ese espíritu inquieto que define al ser humano esto lo escribe quique dacosta factotum de el poblet uno de los restaurantes más afamados de nuestro país y por extensión del mundo mundial pero si le preguntaran seguro que sus palabras serían sus…	1	train
cuando nació este blog ahora hará algo mas de un año la película que realmente me inspiró ha hacerlo fue the rocky horror picture show se trata con toda seguridad de mi película preferida dentro de lo que yo llamo el otro cine esas películas de culto diferentes al resto con una legión de fans que las adoran por ser lo que son por ser especiales unos fans que se sientes bichos raros por ver este t…	1	train
me pregunta mi hermano si para ver y disfrutar cartas desde iwo jima es necesario haber visto previamente banderas de nuestros padres dado que como es notorio y sabido clint eastwood ha rodado dos películas diferentes ambas inspiradas en los mismos hechos y la respuesta es que no que para disfrutar de ese pedazo de obra maestra incontestable lúcida y emocionante que no sensiblera que es cartas de…	1	train
he de confesar que no me esperaba semejante arrebato de humor epatante de winterbottom antes de ver su a cock and bull story historia de una polla y un toro semanas atrás había visto un film suyo código a caballo entre la ciencia ficción y el drama romántico que me dejó bastante indiferente y antes de esta disparatada comedia presentada a concurso en san sebastián este director también había estr…	1	train
antes de nada felicitar a todos mis lectores el año nuevo que acabamos de estrenar espero este año estar al mismo nivel que el año pasado o que por lo menos os siga gustando lo de que leeis bueno resulta que estábamos viendo la programación televisiva con varias películas interesantes cuando mi medio calabacín ha comentado que no había visto braveheart tras tres descargas al corazón y media hora …	1	train
de entrada un aviso dulce emma querida bobe no es cine con mayúsculas como lo pueda ser las uvas de la ira o psicosis o casablanca o el árbol de la vida no es cine que haya marcada a una generación y que luego haya marcado a otra y lo que venga no es cine manifiestamente popular del que podamos oir hablar en una mesa de un bar o en la tertulia improvisada en la cola de un cine pero es cine con ma…	1	train
zodiac es con diferencia la película más completa y madura de david fincher uno de los cineastas más interesantes y polémicos de la actualidad un título que rompe con su habitual vertiente excesiva y que a pesar de recurrir de nuevo a la figura de un serial killer se distancia totalmente del estilo empleado en la brillante seven tras zodiac se esconde otro modo de afrontar el género en donde la a…	1	train
nunca segundas partes fueron buenas eso al menos se suele decir para las películas que son secuelas o remakes vamos a hablar de una excepción que confirma la regla vamos a hablar de ha nacido una estrella de george cukor se trata de una cinta basada en la que realizó y escribió william a wellman en narraba la historia de norman maine un actor en decadencia y alcohólico que descubría a vicki leste…	1	train
infamante forma de titular una memorable película posiblemente motivado por el temor del distribuidor a que el personal hispano se pensara que estaba ante una recreación progresista solidaria del naufragio de aquel petrolero frente a las costas gallegas y las posteriores repercusiones que tuvo para con el gobierno de chema graznar y es que la falta de imaginación de los tituladores patrios es lam…	1	train
algunos autores tras ver peligrar sus respectivas carreras deciden volver al cine de sus principios los hermanos coen llevaban dos comedias muy por debajo de las expectativas de unos cineastas siempre bien reconocidos crueldad intolerable o the ladykillers significaban un alarmante retroceso en el talento demostrado en anteriores ocasiones sobre todo en el cine negro que brindaron en el principio…	1	train
he de reconocer que indiana jones y la última cruzada vista justo antes de la última entrega no envejece nada bien se trata de la única aventura del doctor jones con tiempos muertos y minutos no tediosos pero sí poco ajetreados recuerdo que mientras la revisaba no podía dejar de pensar en esta cuarta parte en darle al stop al dvd y enchufar esta nueva aventura que se descubre como la mejor y más …	1	train
escéptico me hallaba durante todo este tiempo pues una adaptación musical de una película del rey del cine trash john waters podria ser tan friki que no sabría distinguir si me hubiera encantado o me hubieran dado ganas de pegarme un tiro yo ya de por sí soy bastante friki no lo niego pero temía que este musical me sobrepasara rozara el absurdo el esperpento el engendro y se quedara en una más de…	1	train
por fin llegó la nueva obra de tim burton el director del unierso personal y oscuro algo que ya se ha convertido en tópico de tanto repetirlo pero que es cierto su personal obra llena los cines de fantasía humor negro y una visión impresionista de las historias que adapta sweeney todd es un barbero atormentado que vuelve a londres con ganas de venganza después de haber estado encarcelado injustam…	1	train
compone guillermo del toro una película tremenda bien rodada construida sobre un guión sólido sin brechas que hace de ella tal vez lo mejor del director mejicano con permiso de cronos a mi gusto su otra mejor obra y digo compone y no dirige porque al igual que juan palomo él hace todo dirige guioniza y produce una cinta que basada en las historias que imaginaba en su niñez mezclada con la cruel y…	1	train
hoy hace años de los terribles acontecimientos a los que alude esta película sobre todo en norteamérica se ha discutido mucho acerca de la conveniencia o no de la misma no obstante vista la acogida que en los mismos estados unidos ha tenido parece obvio que ha llegado en buen momento tanto en cuanto obra cinematográfica como en calidad de recuerdo de quienes murieron en aquella triste desconcerta…	1	train
cuando uno se encuentra ante un guión donde las frases memorables son tantas que apenas si puede uno recordarlas todas o elegir una para abrir una entrada como ésta y cuando ese guión presenta una historia cuya trama le mantiene a uno en vilo hasta el final y el ritmo funciona como un reloj suizo y los personajes interaccionan entre sí de tal modo que uno llega a pensar que lo real se encuentra e…	1	train
uno llega tarde despues de unas excelentes críticas en esta misma web pero el recuerdo feliz de esta lánguida película de jarmush hace que uno tenga ganas de escribir unas líneas lenta parsimoniosa se toma su tiempo para relatarnos sin prisa la vida amorosa y los infortunios de don johnston un hombre vencido de la larga lista de hombres vencidos interpretados a la medida por un genial bill murray…	1	train
vamos vamos no seais tan duros compis críticos es increíble como se ha mejorado graficamente la vida obra y milagros de este ogro bonachón que admitamosló nos encanta mucho ha llovido desde que vimos por primera vez la aparición de este personaje en el cine pero a pesar de todo este tiempo y de los anteriormente mencionados gráficos mejorados sherk conserva toda su frescura su ingenio y originali…	1	train
¿qué decir de que no se haya dicho ya a estas alturas todo el mundo sabe que va de las batallas entre persas y espartanos que transcurre en las termópilas y que está fielmente basada en un cómic de frank miller todo eso es información objetiva que está recogida en decenas de webs y blogs revistas y periódicos de lo más variado así que vayamos con lo subjetivo y lo subjetivo es que me ha parecido …	1	train
¿cuales son esas pelis que a uno se le vienen a la cabeza cuando se habla de ese concepto que es el de clásicos modernos es un concepto extraño con el que los cinéfilos nos encontramos constantemente puedes creer en él o no pero existe muchos tienen la respetable opinión de que una peli debe sobrevivir durante años como peli de culto para convertirse en un clésico otros piensan que hay pelis que …	1	train
scoop se podría traducir como exclusiva o primicia y es una palabra que se aplica en el mundo del periodismo en la nueva película de woody allen la primicia le viene revelada a una estudiante de periodismo novata una scarlett johansson que personalmente me recuerda a marilyn monroe en alguna de sus interpretaciones más cándidas e inocentes desde una aparición espectral del más allá un periodista …	1	train
director vicente escribá duración menos de hora y media nadie da más por menos estreno de febrero de espectadores seres humanos en valenciano está escrito al castellano traducido yo bien me he reido e incluso me ha alegrado el pito una película de constumbres aunque mas de uno por tuno hubiera acabado en la lumbre una crítica me pidende esta película que por casualidad encontré tetas y culos por …	1	train
resulta difícil desentrañar cómo operan los engranajes de la empatía porque en muchos casos ésta suele derivar de leves detalles o recónditas casualidades y puede cogernos tan de improviso o calarnos con tal profundidad que de súbito nuestra percepción de la vida gire ciento ochenta grados por similar trance pasará en la vida de los otros el capitán gerd wiesler un espléndido ulrich mühe uno de l…	1	train
director mariano ozores duración minutos estreno de diciembre de espectadores de seres humanos conversación en la mansión subterranea de la familia de chinchan de las altas cumbres y los floridos valles yo podíamos ver la ópera prima de mariano ozores ella las de tetas las ves con tu hijo yo que no que esta no es de tetas ella ¿que dice el libro de cine yo que es una comedia ligera insustancial p…	1	train
durante las dos primeras semanas de julio del año la costa de nueva jersey un lugar donde que muchas personas elegían como vacaciones y en el que se estaba creando una incipiente industria turística se vio aterrorizada por una serie de ataques de tiburones que se saldaron con cuatro muertes y una persona herida la ola de pánico fue tal que aquel verano quedó en el inconsciente colectivo norteamer…	1	train
esta popular comedia dio a hollywood una de sus imágenes más emblemáticas marilyn monroe luciendo sus piernas en cinemascope como consecuencia de un travieso aire curiosamente esta aparición la más promocionada de la cinta fue vetada por la censura por lo que no fue vista por sus primeros espectadores de todas maneras disfrutaron de una extraordinaria comedia que ha trascendido todas las épocas c…	1	train
el otro día me llamó mi amigo rafa y me dijo que si nos pasábamos por el estreno de locos por el surf que era por la tarde ciertamente con ese nombre y tras ver el cartel me lo pensé muy mucho y tras quedarme sin excusas que darle tuve que decir que si oye que acierto más grande para empezar que gusto ir a la sala que tiene sony al lado de industriales en la castellana asientos preparados para go…	1	train
la película de elia kazan fiel transcripción de la obra de tennesse williams tiene un alma femenina que se convierte en verdadero eje temático en un relato que va más allá de su apariencia de melodrama sobre la vida en pareja lo cual tan solo es un tema colateral a la furiosa y multifacética expresión femenina que encierra en sus grandes momentos focalizados desde las primeras imágenes en las que…	1	train
hay películas que por la razón que sea pueden tratar muchos temas a la vez y no resultar liosas neil jordan es capaz de conseguirlo su último trabajo desayuno en plutón puede empezar con la historia de un niño que tiene tendencias homosexuales y al cabo de media hora puede tratar el tema de unos miembros de ira que pretenden poner bombas en la ciudad aunque ambas historias estén relacionadas no c…	1	train
con seven fincher recuperó renovó influenció e impulsó toda una moda y un nuevo género de películas y series de televisión sobre asesinos en serie cuando ya pensábamos que tras la insufrible saturación de ceseies e imitaciones de aquella magistral propuesta de fincher no restaba aliento alguno ni espacio creativo para nada más fincher regresa con la sorprendente zodiac que además esta basada en h…	1	train
lo que le ha pasado a el último tango en parís no tiene parangón razonable en cualquier otra película de cine de calidad han prevalecido algunas imágenes en nuestra memoria colectiva y se han borrado el resto ha quedado el ascensor donde los amantes se ponen de un lúbrico vitaminado ha quedado el pubis muy negro e hirsuto de jeanne maría schneider su cuerpo menudo sus piernas cortas su cara de ni…	1	train
con 'death proof' tarantino no hace más que re incidir en sus lugares comunes desde el inicio personajes de moral ambigua cuando no delincuentes acción medida con cuentagotas excepto 'kill bill vol ' claro banda sonora y ambientación que remiten a los 's sin llegar a localizar el relato en esa década y lo más importante la bandera de su cine los diálogos interminables intrascendentes banales cool…	1	train
esta película consigue transmitir todo lo que pretende es intensa y asfixiante de ahí que esté ambientada en el día más caluroso del año vemos a casi todos los personajes sudando y luego encima se pone a llover para crear un ambiente de calor húmedo agobiante esto que parece un detalle sin importancia a mi me parece bastante importante ya que si fuera un día soledad y normal la película no sería …	1	train
un avión aterriza un pasajero solitario que escucha con sorna el consejo del viajero que lo acompaña desde el asiento contiguo bajo la chaqueta esconde un revólver es un policía en el aeropuerto le espera un chofer con su nombre escrito en un cartel sabemos que su nombre es john mcclane ha viajado hasta los ángeles y california es su primera ironía es un hombre corriente y parece adivinar que no …	1	train
blache llega a nueva york a visitar a su hermana allí conoce a stanley marido de su hermana un hombre rudo y viril el hombre no tendrá ninguna consideración para con su cuñada excelente film del maestro elia kazan sin duda una de sus mejores obras y la que le dió la fama mundial a su protagonista masculino marlon brando este ya hizo el papel del rudo kowalsky en teatro junto a kim hunter lo mismo…	1	train
el batman de christhoper nolan deja a los anteriores versiones como meros esbozos o solo débiles acercamientos de la esencia del hombre murciélago y su onírico mundo no es que las dos de tim burton estén ahora mal acercó con vitalidad al verdadero batman alejándolo del clown televisivo sino que su alabada oscuridad y visión se ven superada por esta nueva versión y con toda seguridad a años luz de…	1	train
all about eve es una furiosa mirada al mundo de las estrellas del cine y el teatro la idolatría y la ambición ocupan el centro de gravedad en torno al cual giran los sentimientos la necesidad de ver reconocidos los méritos y de compensar la debilidad con el amor del público y valga este subrayado pues el conjunto de relaciones descrito apunta a la necesidad tan común y elemental de ser amados a p…	1	train
la naranja mecánica es mi película favorita ahora mismo tenía ciertos prejuicios contra ella pero tras verla me di cuenta de que es la única que existe acerca del verdadero significado del mundo moderno luis buñuelfilm que con aciertos y errores tiene el status de obra clásica influencia de una generación entera de cineastas y cinéfilos desde varios puntos de vista como el estético el moral hasta…	1	train
la segunda guerra mundial ha sido y es uno de los grandes filones para el cine norteamericano antes incluso de finalizada la guerra aunque con la victoria en europa asegurada la maquinaria de hollywood comenzó a realizar las primeras películas propagandísticas sobre la contienda una vez pasada la euforia por el positivo desenlace los films se hicieron menos panfleteros y algo más ajustados a la r…	1	train
no sé si es cosa de la generación espontánea o de una alineación específica de los planetas pero el caso es que en un territorio determinado se prende una chispa y comienzan a brotar genios la gran terna griega sócrates platón aristóteles el siglo de oro español o el renacimiento son los ejemplos más significativos seguramente el último gran boom se produjo en rusia entre mediados del siglo xix y…	1	train
no hay más que leer los periódicos o encender la radio para comprobar que tristemente en la españa de hablar sobre la guerra civil la dictadura y la represión franquista es polémico hay quien opina que lo mejor es no hablar del asunto y olvidar pero quien deja a un lado la historia está condenado a cometer los mismos errores del pasado y el cine salvo contadas excepciones ¡ay carmela las biciclet…	1	train
desde luego cada vez más y sobre todo despues de ver memento mi aprecio hacia christopher nolan a crecido desde disfrutar batman begins hasta pasarlo pipa con el truco final entonces me compré memento y bueno una verdadera maravilla empecemos por la dirección de nolan simplemente brillante desde el primer momento hasta el último nolan hace gala de una genialidad que nos acompaña durante toda la p…	1	train
this is england es la película revelación del cine inglés del pasado año se podría definir como una especie de england history x tanto en espíritu como en concepción sustituyendo a edward norton por stephen graham y a eduard furlong por thomas turgoose su director shane meadows ya había hecho otra cinta con temática similar érase una vez en los midlands en esta ocasión la historia se centra en un…	1	train
dicen los gringos que las actrices actuales mas sexis son scarlett johansson angelina jolie jessica alba jessica simpson keira knightley y halle berry pero pienso que a partir de hoy tienen que considerar a una nueva actriz que compite en belleza con todas ellas caballeros les presento a flora martínez quien desde hoy debe de ser recordada por su excelente trabajo en rosario tijeras y no sólo es …	1	train
sé que se estrenó hace más de un mes pero debido a una serie de cambios laborales ya no puedo acudir a los estrenos de prensa por lo que como cualquier mortal debo situarme en las salas de cine convencionales a la vez que organizo mi tiempo así que vi este largometraje un mes después de su estreno y sinceramente me pareció tan extraordinario que me sería complicado no hablar de él la esencia de s…	1	train
esta semana que a nivel personal no lo estamos pasando demasiado bien teníamos ganas de ir al cine a desconectar y tal vez la mejor manera de dejar por un rato las preocupaciones era una comedia musical hairspray tenía todas las papeletas para eso para dejarnos disfrutar con su historia su música y su reparto durante min sinceramente la cinta lo consigue y no solo uno se pasa toda la película med…	1	train
hace ya algunas semanas que ví esta magnifica película ópera prima de florian henckel von donnersmarck que ganó muy merecidamente el óscar a la mejor película extranjera si el mundo fuera justo y los óscars unos premios universales ulrich mühe y sebastian koch se habría llevado los premios a mejor actor de este año no sé qué tal estará forest whitaker en el último rey de escocia pero lo que hace …	1	train
por fin después de tanto tiempo deseando verla gracias a unas críticas muy favorables y un trailer harto prometedor acabo de llegar de la segunda sesión de v de vendetta adaptación cinematográfica de la novela gráfica creada por alan moore guión y david lloyd dibujos allá por la década de los ochenta mis expectativas eran altísimas pero siempre acompañadas de un atisbo de malas vibraciones dado q…	1	train
dentro de mis ideales considero que alcanzar la perfección es imposible florian henckel von donnersmark no lo consigue con la vida de los otros pero sí alcanza un nivel de pulidez absoluta de sentimientos contenidos y de belleza excepcional que sin duda merece un oscar bien merecido alemania siempre ha sido un país donde el cine que se realiza es más bien polémico hay pequeñas maravillas del cine…	1	train
a consecuencia de haberse expuesto a nubes radioactivas un hombre comienza a ver disminuido su tamaño progresivamente con ello su relación con el mundo cambiará notablemente comenzando con su novia y más tarde con los simples objetos caseros y el gato de su casa uno de los míticos títulos del cine de ciencia ficción de todos los tiempos descubierto en la televisión gracias a chicho ibáñez serrado…	1	train
tenía wilder la máxima de no aburrir nunca su arma proverbial era la inteligencia sus películas la derrochan sin excepción la advertimos en la monumental obra seria el crespúsculo de los dioses días sin huella perdición testigo de cargo y en la fascinante obra cómica con faldas y a lo loco uno dos tres la tentación vive arriba el apartamento se ubica entre la risa y el llanto se instala sin dific…	1	train
para los escépticos que creíamos que el cine estaba perdiendo todo grado de humanidad y se estaba hundiendo en la más absoluta vulgaridad aún nos queda ingmar bergman aún nos queda su obra de confesiones de fugaz luz entre tanta oscuridad de música celestial que requiere una reflexión obligada previa a su visionado nuestro placer de todos modos será breve bergman según sus propias palabras firma …	1	train
atrévete a penetrar en una historia que eres tan culpable como el que más atrévete a sentir el miedo a palpar muy de cerca la realidad de que nadie está libre de pecado ni de sufrimiento atrévete a mirar dentro de ti traicionarte recrearte en tu violencia injustificada atrévete a jugar ya es demasiado tarde estabas jugando mucho antes de lo que creías una vez más el director austríaco golpea dura…	1	train
el fallecido bob clark que alcanzo la fama con la saga cómica porkys dirigió al principio de su carrera notables obras del terror más visceral en el slasher black cristmas y sobre todo en está obra maestra que pasa por ser según mi opinión el mejor título de su filmografía dos grandes intérpretes inquietaban con sus estupendas caracterizaciones richard backus de gran fama televisiva tras su parti…	1	train
dennis quaid un buen actor tan desaprovechado como kurt russell protagoniza esta historia de segundas oportunidades dirigida perfectamente por john lee hancock en su haber el maravilloso guión de un mundo perfecto y magistralmente escrita por mike rich aparentemente experto en historias de la misma índole la historia de the rookie el novato no puede ser más sencilla y más trillada jimmy morris es…	1	train
tras tanta desilusión cinematográfica veraniega la mayoría de los cinéfilos nos habíamos encomendado a santa pixar con la esperanza de que ella nos sacase del tedio por eso el mismo día del estreno y pese a no encontrarme en la mejor de las predisposiciones me lancé al cine más cercano con el fin de disfrutar de un buen rato de cine que me permitiese evadirme del asqueroso mundo real fue todo un …	1	train
en un tiempo en donde se privilegia la reescritura de los patrones clásicos y se censura o limita toda acometida novedosa y por tanto arriesgada es fácil discurrir que el cine como caja registradora avanza progresa satisfactoriamente pero el cine como arte no hay autores que presumen de haber captado el espíritu o la esencia o el patrón de otros autores a los llaman sinceramente maestros y se ins…	1	train
bergman empezó a morir cuando sentado ante los folios y las cuartillas no nació nada de su cabeza cuando dejó de brotar el arte de sus manos y apenas pudo disfrutar de aquello que había llenado su vida el cine el arte los libros y tan sólo quedó la música así decribió henning mankell la muerte lenta de este artista así lo leí yo hace unos meses y tal vez por eso su última película su último movim…	1	train
todo el mundo me había hablado de esta película de sus increíbles diálogos de una historia cruda dura y dramática en la que muchos de los que por suerte o por desgracia hemos pasado un tiempo cuidando de nuestros padres hasta sus últimos días nos podemos sentir identificados esa es la historia del personaje que interpreta quim gutiérrez casi un debutante con una carrera forjada en las series de t…	1	train
american gangster es la historia del nacimiento auge y caída de frank lucas denzel washington el hombre que consiguió formar un imperio con la heroína hasta hacerse el dueño de harlem y de richie roberts russell crowe el honrado hasta el extremo agente de policía que derribó el imperio de lucas llevándole a la cárcel y destapando toda una red de polícías corruptos que comprendía el de los efectiv…	1	train
grupo salvaje es una película que no ha hecho sino crecer con el paso de los años y hoy en día podemos decir sin riesgo a equivocarnos que es la obra maestra de sam peckinpah y la más representativa del llamado western crepuscular quizás porque el cine del polémico realizador encajaba perfectamente con los elementos que definían dicho género algunos de ellos son los siguientes los personajes eter…	1	train
me alegró muchísimo la noticia de que una película sobre la batalla de las termópilas estaba siendo rodada me temí lo peor sinceramente pensé que no sólo se inventarían la historia sino que además sería un tostón inaguantable en parte tenía razón pues se ha sido muy poco fiel a los hechos históricos pero por otra parte ha resultado entretenidísima además no hay que olvidar que se trata de la adap…	1	train
ahora que el canal cuatro nos devuelve v la mítica serie de extraterrestres protagonizada por aquella siniestra comedora de pequeños ratones blancos se estrena en pantalla granda v de vendetta la adaptación fílmica de la novela gráfica de alan moore y david lloyd me gustaría comenzar esta reseña diciendo que v de vendetta ¡es un peliculón como la copa de un pino extraordinaria excelente magnífica…	1	train
nos envían una copia de la película de josé luis guerin producción europea del año acompañada de una advertencia pues el remitente sabe que hace tiempo que vamos en busca de grandes hallazgos en verdad ahora tras el visionado el pálpito y la emoción dirige cada letra que a duras penas intentará poner por escrito aquello que solo puede ser y entenderse en la mirada de un dios que ha hecho suya la …	1	train
la nueva película de alex de la iglesia no es su mejor película pero en el caso de un director al que tengo totalmente en un altar y del cual cada una de sus películas me parece una obra maestra los crímenes de oxford consigue no desmerecer el nivel medio y si a ello le sumamos que llevaba esperando esta película desde que tuve noticia de que se iba a hacer el hecho de que no me haya decepcionado…	1	train
tal vez haber sido boxeador hizo que robert rossen fuese un director de cine con madera de pugilista fracasado o movía la cámara como si alojase un derechazo en el aire o tratase de noquear al rival con un buen directo a la tripa también fue comunista así que tenemos un ex boxeador y un comunista que desentonaba en el hollywood del glamour de cole porter y de los trajes de fiesta en salones alfom…	1	train
frank miller renovador del cómic en la década de los y uno de los genios consagrados del noveno arte junto a la leyenda de la novela gráfica alan moore comienza a vislumbrar un nuevo futuro para el maridaje que viñetas y celuloide vienen protagonizando durante los últimos años con 'sin city' y '' surge una especie de cine híbrido me encanta la energía que proporciona la animación y eso unido al i…	1	train
gregory wilson prácticamente debuta en la dirección pues su anterior film home invaders fue una obra amateur de acción para ello se nutre de un grupo de niños que empiezan sus carreras y dos veteranos de la televisión en las presencias de blanche baker vista en la serie ley y orden y grant show que protagonizo el culebron melros place interpretes junto a director no tienen un curriculum demasiado…	1	train
ultimamente es díficil que nos sorprendan los libros el cine o el arte parece que el único camino para innovar es ser cada vez más duro en los argumentos y que sólo se pueden decir cosas nuevas a partir del dolor profundo y historias plagadas de violaciones campos de concentración dictaduras represivas incestos sexualidades fustradas y otros horrores varios de la humanidad es necesario esribir so…	1	train
los westerns de anthony mann son épicos a la manera en que lo son los de budd boetticher ambos dominan la escritura cinematográfica y generan imágenes sugestivas el jinete levemente dibujado en un paisaje sobrecogedor el héroe fatalmente marcado por el peso abrumador de la tragedia inevitable el hombre de laramie anticipa el western de clint eastwood que es el último director que se ha preocupado…	1	train
la negrura tremebunda de la españa del sabañón y del café con hambre que azcona y ferreri plasman en el pisito parece a la luz del ahora un retrato costumbrista pintoresco un abigarrado novelón de la vida de nuestros abuelos que no tiene vigencia en estos nuevos tiempos pero la actualidad nos desmiente como quiere y los rotativos de las agencias de información vomitan titualres que podrían atribu…	1	train
me encantan ese tipo de películas que parecen una cosa y acaban resultando otra total o parcialmente distinta con little children o juegos secretos si lo preferéis pasa exáctamente lo mismo la promoción que hicieron sobre la película fue por una parte excelente pero por otra vacía pues sólo parecía tratar un tema el triángulo amoroso aunque afortunadamente la bestial película de todd field es muc…	1	train
dirigida por paul thomas anderson y protagonizada por daniel day lewis paul dano kevin j o'connor ciarán hinds y russell harvard there will be blood traducida aquí esta vez sí que se han quedado a gusto como pozos de ambición está nominada a ocho óscars y ya tiene en su poder un globo de oro basada en la novela oil de upton sinclair la película es una historia épica sobre la familia la fe el pode…	1	train
ovación más de una en la sala para la nueva salvajada del francés que va a salvar el género con alta tensión solo estaba calentando quién lo iba a decir ¿verdad aja ha ganado en narrativa consiguiendo una hora de metraje en la que se carga la tensión con una atmósfera inhumana logrando meter al espectador de lleno en la trama para una segunda parte b r u t a l en la que literal no queda títere co…	1	train
could mountain es un pequeño pero precioso lugar del sur de los estados unidos todo el mundo está allí muy unido un día llega al lugar un nuevo pastor con su hija una preciosa mujer se enamora y es correspondido por un joven apuesto y trabajador el apenas habla pues no se le da bien cuando están a punto de llegar a más él debe ir a la guerra que se ha producido entre el norte y el sur antes de ir…	1	train
zeitgeist parece ser y la verdad es que no investigué mucho un documental hecho sin fines de lucro que circula por internet y si hacés click acá podés verlo entero h m o cada uno de sus tres capítulos por separado si bien el asunto empieza flojo con un discurso positivista anticuadísimo de te vamos a decir la verdad y sigue anunciándote como una tremenda revelación la obviedad de dios no existe t…	1	train
diamante de sangre es un peliculón con inolvidables interpretaciones de leonardo dicaprio como danny archer un mercenario africano de brillantes jennifer conelly como maddy bowen una aguerrida periodista que busca contribuir a hacer un mundo mejor y djimon hounsou como solomon vandy un simple y buen hombre de familia que se ve envuelto en la guerra civil de su país de verdad me quito el sombrero …	1	train
adolescencia edad que sucede a la niñez y que transcurre desde la pubertad hasta el completo desarrollo del organismo raeestamos en alemania en lo que se conoce como el año cero entendiendo el concepto de cero no como un sinónimo de vacío o nulidad sino de silencio tras las bombas de paz tras la guerra de pausa tras el derroche de movimiento el cero como sinónimo de inflexión para un país que tom…	1	train
en john mctiernan dirigió una peli de acción que tenía un prota con carisma y sentido del humor algo que entonces no abundaba ¿ahora si ya que si nos fijamos en sus compañeros de cartelera de entonces nos encontramos a seagal por encima de la ley van damme contacto sangriento o el tío de cocodrilo dundee también hubo grandes regalos como muñeco diabólico un pez llamado wanda o cocktail la jungla …	1	train
al gore es un tío listo y por varias razones una verdad incómoda dirigida por davis guggenheim le ha permitido entrar en el mundo del cine documental de una manera extraordinaria única y sencilla este maravilloso documental nos habla del calentamiento global de una manera tan amena e imprevisible que hace que gore el candidato rival a bush en las elecciones estadounidenses de hace varios años se …	1	train
hay veces en que un relato puede parecerte tan real que parece que estés viviendo los mismos momentos que los protagonistas este es el caso de hijos de los hombres una cinta futurista que muestra como en el año nace tras años el primer niño está claro de que es una película magistral llena de planos secuencia absolutamente impresionantes la fotografía está llevada a cabo nada más y nada menos que…	1	train
nada que ver con la blandengue historia que nos propone el orfanato rec comienza sin presentaciones a pelo y nos lleva de la mano de la intrépida reportera hasta el primer mordisco de la vieja que sinceramente me impresiónó por el realismo con el que está rodado es cierto que el recurso de la cámara en mano ya lo habíamos visto antes en el proyecto de la bruja de blair pero nada que ver oiga el p…	1	train
el universo tolkien parece a primera vista un desafío inabarcable tanto por su extensión como por sus infinitas sub tramas y sus varios y variados personajes después de ver esta película y la dirección que realiza en ella peter jackson pareciera bastante fácil de hacerlo o por lo menos la mejor manera de lograrlo más increíble parece que sea el mismo jackson que comenzó su carrera con bad taste m…	1	train
¿qué se puede decir de un tipo que no sólo era un gran director de cine sino también un gran actor un gran productor un gran músico un gran guionista no creo que haya habido nadie tan completo en la historia del cine el único que le puede hacer sombra y a distancia es el gran orson welles esta película costó una gran fortuna de la época y casi arruina a chaplin era perfeccionista hasta extremos e…	1	train
el viernes mientras jugaba al nuevo buzz de playstation buzz hollywood me encontré con una película sobre uno de mis directores predilectos john hudges donde a modo de recordatorio hacían un repaso sobre lo más exitoso de su filmografía entre ello granujas a todo ritmo película por la que tengo una extraña adoración velas y el club de los cinco otra de esas cintas a la que tengo especial cariño s…	1	train
kiss kiss bang bang escrita y dirigida por shane black es el thriller más rápido divertido y original de los últimos años de hecho creo que es el mejor thriller que he visto desde fargo un chorizo metido a actor downey jr en un arranque que es una gozada se mete en un lío detectivesco en el que le acompaña un detective gay kilmer y una amiga de la niñez michelle monaghan con la que se reencuentra…	1	train
hay pocos cineastas que despierten tantas pasiones entre sus seguidores como lo hace tim burton suyo consigue poner los pelos de punta decía y eso pasa cuando hasta un trailertim burton en la rueda de prensa que la película puede ser para niños pero niños raros y es que consigue una vez más crear ese ambiente mágico de cuento que transgrede cualquier discurso narrativo que pueda desarrollarse en …	1	train
eyes wide shut se convierte tanto en un extraño y logrado testamento final de un personal y obsesivo director como también una película fascinante por su complejidad psicológica su construcción esquemática propio de kubrick y su técnica depurada con puntos altos en la fotografía puesta en escena y banda sonora como en todos sus films estamos en presencia de una de sus mejores películas la más per…	1	train
con los grandes uno tiene la sensación de que sus peripecias no son más que una excusa a veces una distracción para llevarnos a su terreno para hablarnos de un modo con un tono para hablarnos al oido como hace shyamalan para confesarse ante nosotros como le gusta a mankiewicz para soltar su vena desenfrenada como almodóvar o para decirnos cosas con calma con serenidad que es tono que recorre toda…	1	train
anybody got a match esas fueron las primeras palabras que pronunció para la gran pantalla la actriz que hoy recordamos lauren bacall la estrella nació en nueva york un mes de septiembre de hace más de ochenta años y aún sigue trabajando a buen ritmo la frase en cuestión pertenece a la cinta de howard hawks tener y no tener y ya es legendaria la aparición en el marco de una puerta de la jovencísim…	1	train
un cuento érase una vezun director llamado javier fesser se propuso hacer su primera película después del reconocimiento recibido por su cortometraje titulado el secdleto de la tlompeta ahora tenía que decidir qué historia contar hasta que un día un hecho extraordinario sucedió en su vida fue padre por primera vez después de un tiempo de agobio y presión por lo que le iba a pasar por cómo educar …	1	train
de la etapa mexicana del director de calanda destaca la trilogía que realizó a su manera sobre las costumbres burguesas de la época a ella pertenece él excelente melodrama que acompaña a las importantes el ángel exterminador y ensayo de un crimen antes de adentrarnos en la historia y sobre todo en la forma de contarla por parte del genial director no está de más una breve referencia a sus colabor…	1	train
decía howard hawks que el auténtico drama está terriblemente cerca de ser una comedia que por lo general ha sido un género menor dentro de la historia del cine e incluso de la literatura la nómina de cineastas que han dedicado su talento a la screwball comedy va del propio hawks a lubitsch pasando por leo mccarey gregory lacava billy wilder george cukor preston sturges o frank capra y los actores…	1	train
vivimos en el siglo xxi somos de una generación que lo ha tenido todo libertad buena educación posibilidades de hacer lo que quisiéramos de escuchar la música que nos diera la gana de leer cualquier libro de decir lo que pensamos hemos podido siempre elegir eso por lo que lucharon nuestros padres y que a nosotros nos parece tan normal no sueles echar de menos algo si no lo pierdes o si bien no lo…	1	train
big fish me recuerda mucho a mi padre que era un gran contador de historias es por eso que cuando acabé de verla me emocioné igual que la primera vez que la vi llenándome los ojos de lágrimas al final de la misma la película algunas veces y en cierta manera se asemeja a la magia que nos trasmitió burton en eduardo manostijeras de hecho en el trailer de la misma podemos escuchar su tema principal …	1	train
hace tiempo tenía ganas de enamorarme de un personaje de ficción y gracias a el ilusionista ayer me pasó es decir siempre me paro enamorando de personajes de ficción el último fue del nuevo viejo james bond que estuvo re hot pero con él fue ese tipo de enamoramiento para un choque y fuga nomás como es usual en cambio esta vez sí es un enamoramiento tipo quiero tener todos sus hijitos ayer el pers…	1	train
director brad bird duración más cerca de las dos horas que de la hora y media estreno de agosto de muchas veces se me ha acusado de engordar las críticas de películas de animación que bien puede ser verdad pero ahora que tengo familia que degusta dvds infantiles este engorde no se si me llevará a poner más de estrellas a alguna advertidos quedais y es que si un domingo a las ya has desayunado te …	1	train
la batalla de charles chaplin contra el cine sonoro o en pro del cine mudo es una de esas luchas constantes que se puede apreciar en cada una de las películas que el director realizó desde la aparición de el cantor de jazz ya en el inicio de luces de la ciudad la única incursión del diálogo sonoro es usada como mofa del poder político de la ciudad pero es en tiempos modernos y el gran dictador do…	1	train
cinco años desde el de septiembre aquella fatídica fecha todos pudimos asistir en directo a una de las mayores tragedias de la historia reciente muchos analistas periodistas dijeron que aquel dia comenzó el siglo xxi tres aviones se estrellaron contra objetivos terroristas uno no paul greengrass director de películas como bloody sunday o el ultimátum de bourne decidió centrarse en ese avión aquel…	1	train
eran los tiempos del cahiers du cinema nouvelle vague truffaut chabrol sartre camus el existencialismo la guerra en argelia parís no era una fiesta los primeros cimientos de una imparable sociedad consumista humphrey bogart sobrevolando las buhardillas del barrio latino una rubia de pelo corto y ceñidas mallas negras vendiendo en los campos elíseos el herald tribune un alegre bon vivant play boy …	1	train
venía de haber sido pero que muy bien recibida en el circuito de festivales por lo que la expectación era máxima no en vano la anterior incursión de david cronenberg en el género negro una historia de violencia resultó ser una obra maestra incontestable con promesas del este el veterano realizador repetía con el camaleónico viggo mortensen reincidiendo en ese noir que personalmente tanto me gusta…	1	train
hace poco en una cena con amigos estábamos charlando sobre cine clásico y salió a la luz un tema bastante inquietante para cualquier cinéfilo nadie había visto la dolce vita ¿esa película de marcello mastrolliani en que se bañan en la fontana es la máxima información que pude sacar de mis compañeros de fatigas la dolce vita es por tanto una especie de don quijote todo el mundo lo tiene en una est…	1	train
mientras concluía el año tuvimos la suerte de presenciar dos películas con el tema de la magia por en medio llamadas scoop y el ilusionista después de estos simples entretenimientos la gente incluyéndome a mi por supuesto ansiosa esperaba el estreno de la última película de christopher nolan el truco final el prestigio y he aquí mi crítica de la película que sin duda alguna he gozado de ella como…	1	train
conocía la faceta de guillermo del toro como sólido director de un cine de acción y terror al que impregna siempre de su particular e imaginativa visión pero esta magnífica cinta que adelanto es una de las mejores producidas este año por el cine español me ha descubierto a un gran narrador capaz de aunar en un mismo relato la magia de las fábulas y lo más horrible de la condición humana el laberi…	1	train
una película de espionaje nada convencional con las sobresalientes actuaciones de cary grant e ingrid bergman y me sorprende que me guste porque yo que soy un declarado fan de su estilo no encuentro demasiadas similitudes con otras películas suyas el aspecto audiovisual es el mismo al que nos tiene acostumbrados desde siempre pero en el guión introduce innovaciones aquí no hay ni una trama bizant…	1	train
tim burton es un director de cine muy peculiar por lo menos para mí hace películas muy extrañas de escenarios increibles y personajes absurdos puede gustarte o no pero hay que reconocerle la originalidad y calidad de sus trabajos y cada película que pasa creo que consigue rematar mucho mejor la faena además sus películas no pierden vigencia con los años son totalmente atemporales da igual cuando …	1	train
aunque sólo sea para una minoría la maldición de la flor dorada era una de las películas más esperadas de la temporada muchísimo más que la cinta megalómana de hollywood que se estrena esta semana los anteriores trabajos de zhang yimou sólo tienen un calificativo posible y es el de excepcional rayando en la obra maestra especialmente hero yimou es un director muy personal aunque habrá muchos que …	1	train
dos colegas errantes apátridas competidores de carreras ganan un mini vólido en una competición con tan mala suerte que sin tiempo para disfrutarlo desaparece calcinado a manos de unos mafiosos de tres al cuarto que intentaban intimidar a unos feriantes para hacerse con su negocio lo que los mafiosos no saben es que nuestros dos protagonistas interpretados por los insuperables bud spencer y teren…	1	train
un filme tristísimo donde el zombie es utilizado como una enfermedad terminal que acaba con la vida de su protagonista cada minuto se siente el calvario gracias a un sobresaliente giles aspen aunque no pierda la oportunidad del gore todo es un segundo plano importando el personaje principal su drama personal y sus pensamientos un filme innovador en el subgénero que incomprensiblemente no se le co…	1	train
un buen día berlín amaneció con posters en las paredes que rezaban una sola frase du muandszlig t caligari werden ¡debes convertirte en caligari los alucinados berlineses debieron de rascarse la cabeza intentando descifrar el significado de aquella frase el de febrero de el misterio quedó disuelto se estrenaba en la capital germana el gabinete del doctor caligari como toda gran obra artística el …	1	train
hitchcock apostó fuerte en el que era su primer rodaje en color y el primero de su compañia trasatlantic pictures fundada con el magnate de cine británico sidney bersntein decidió adaptar rope obra de teatro de patrick hamilton cuya acción sucede íntegramente en un ático de manhattan en tiempo real la historia está levemente basada en el asesinato real cometido por dos estudiantes de la universid…	1	train
hay veces que ves que el camino que has andado no era el correcto y la manera más sabia de actuar y la más dura es volver atrás hasta el principio y empezar de nuevo harry dean stanton interpreta perfectamente al hombre derrotado aquél que sabe que los días felices ya no volverán jamás si ves la película sus ojos tristes te acompañarán toda la vida buscando hoy su filmografía me he dado cuenta qu…	1	train
después de su eterno proyecto inconcluso la vida de napoleón se decide por una película del mismo estilo y época ese fue el germen e inspirado en obras pictóricas del mismo período devino en la gran barry lyndon realizada en inglaterra irlanda y alemania fue el mayor fracaso económico de cualquiera de sus películas debido a las críticas negativas que suscitó en su momento incomprendida en su mome…	1	train
el nacimiento de una naciónahora que el cine ha superado su primera centuria bueno será para cumplimentar esa urgencia de cuño reciente de hacer balances y componer loas recordar las dos tendencias sobre las que se forjó su matriz y su posterior aparato propagandístico por un lado el cine de índole documentalista unívoco sobrio naturalista que filma la salida de obreros de una fábrica pongo por c…	1	train
pocas veces un título tan conciso resume tantas cosas almodóvar es muy grande sabe rehacerse reformarse transformarse mejorar y atreverse a volver al camino al que él mismo se ve predestinado a recorrer el camino de un gran director de cine el de un guionista redondo intuitivo preciso y consecuente los grandes hombres solo huyen de sus propios fantasmas dando un nuevo recital y volviendo a demost…	1	train
por fin he tachado babel de la lista ya era hora y me ha encantado sin duda una de las mejores películas que he visto últimamente el primer largometraje de alejandro gonzález iñárritu amores perros me gusto muchísimo no así gramos que me dejó algo fría pero babel supera todo eso tengo entendido que es bastante larga no lo sé a mí se me pasó volando las cuatro historias me tuvieron completamente e…	1	train
ordet no es una película para quien no tenga un cierto compromiso con el cine como vehículo de satisfacción espiritual no me estoy refiriendo al cine como transmisor de valores o al cine como mero espectáculo de masas que se mueven en busca de un propósito o el cine como caramelito para endulzar las mañanas dominicales con la familia ordet es una evidencia de que los milagros existen de que el co…	1	train
es una adaptación del comic de frank miller del mismo nombre esto lo sabe todo el mundo lo que no todo el mundo sabe que esta historia ya fue mostrada en el cine por lo menos una vez la película en cuestión se llama the spartans que fué traducida al castellano como el león de esparta y es igual que la de con la salvedad que fué hecha años antes aunque básicamente las películas tienen el mismo des…	1	train
una estrella del rodeo en decadencia intentará rehacer su vida uniéndose a un joven matrimonio ello desestabilizará un tanto la relación de la pareja extraordinaria película de nicholas ray sin duda una de sus mejores obras la otra obra maestra es sin duda johny guitar aunque en un principio es evidente que la historia no es nueva ni por tanto original sí que la hace sugestiva la manera de contar…	1	train
hay esencias hay costumbres y hay talentos que a uno le pueden atrapar o más bien no con esas dos obras maestras tituladas pulp fiction y reservoir dogs quentin tarantino dejó marcado un sello que se desvaneció a través de los siguientes años sin embargo había costumbres personales que no las olvidó aunque esa esencia pura y dura de sus dos primeros trabajos ya no se palpaba tanto perdió de maner…	1	train
el cine indie cada vez está mejorando más cosa que encuentro realmente justa durante la historia del cine se nos han presentado maravillas como magnolia memento o fargo posiblemente sean estas tres las que más destacan dentro de lo independiente para mi gusto y todas ellas han sido muy bien acogidas tanto por el público como por la crítica y he aquí otra pequeña maravilla indie titulada pequeña m…	1	train
alejandro gonzález iñárritu nos presenta babel el tercer episodio de la trilogía sobre el alma humana tras la excelentes amores perros pasión y gramos pérdida dos cintas que con derecho propio se han convertido en representantes del mejor cine de los últimos años este episodio nos habla de la incomunicación y la compasión y de nuevo el director enfrenta a sus personajes a la tragedia y los conect…	1	train
hace apenas un año vi la primera película del por ese momento desconocido director mexicano guillermo del toro se titulaba cronos y estaba protagonizada por el gran actor frederico luppi era una película bellísima muy poética y a la vez trágica y desagradable después de varios fracasos todos ellos en hollywood el director firma su mejor película el laberinto del fauno que la describo más o menos …	1	train
recibida fríamente por el público que el año anterior había gozado de una obra maestra the apartment one two three es un comedia a toda velocidad escenificada en el corazón de la guerra fría berlín wilder ya había parodiado los roces entre yankies y comunistas en sus primeros trabajos como guionista en esta película tenemos a un funcionario de la coca cola en berlín occidente macnamara que recibe…	1	train
es increíble cómo las ideas más sencillas acaban siendo las películas más entrañables como si fuera ya una tradición año tras año hemos ido apartando de los principales premios de la industria a poderosas producciones hipermillonarias en pro del cine independiente creo recordar que cuando pulp fiction entró en las nominaciones hace ya años algo me hizo fruncir el ceño ahora la ausencia de una cin…	1	train
si martin scorsese no consigue ninguna estatuilla este año por infiltrados me borro de los oscar la influencia magnética que consiguen las películas de este director cuando le da la gana tienen muy pocos equivalentes en la actualidad podremos decir que un director x hizo x películas buenas scorsese me confirma tras ver este film que es capaz de atribuirse la mejor carrera cinematográfica de los ú…	1	train
once que no tiene nada que ver con el número que va detrás del diez si no con su acepción inglesa traducible como una vez y con razón porque películas como esta sólo se ven una vez cada mucho tiempo es una perlita al ver la cinta me ha recordado a las películas dogma bien hechas es un musical en el sentido amplio de la palabra nada que ver con los medios y la presunción de bailando en la oscurida…	1	train
the heartbreak kid es la mejor peli de los farrelly que cierran su trilogía de comedias perfectas tras kingpin y algo pasa con mary en mucho tiempo los directores se despojan de su lado blando esa faceta tontuna que arruinó casi todas sus propuestas recientes salvo puede que pegado a ti para darnos ración y media de mal gusto y humor perruno para hacernos reír y pasarlo mal a partes iguales y par…	1	train
director dwayne carey hill duración más de hora y media como capítulos largos estreno de noviembre de directamente en dvd en españa dios dirá tras dos años sin cosas nuevas de futurama como se encargan de decirnos en la película vuelven con muchísima fuerza en vez de hacer lo que hicieron los simpson con su película me pareció que no está a la altura de muchos capítulos han decidido enganchar una…	1	train
haneke un año tras otro se dedica a golpear la conciencia de los espectadores nos atiza de una forma brutal hasta el punto de hacernos tambalear y que no sintamos prácticamente el suelo que nos mantiene erguidos con caché no iba a ser de otra forma partiendo de una base formal aparentemente más clásica simple y minimalista haneke alejándose de lo explícito de funny games pero manteniéndose cercan…	1	train
llegan las navidades y las productoras sacan sus mejores galas para llenar los cines con nuestros pequeños retoños lo malo en muchos casos que se centran en livianas peliculillas que no incitan al público adulto a acompañar a sus hijos con esta película has conseguido una mezcla que no tengo nada claro que convezca a mayores ni a niños para niños creo que da algo de miedo y los mayores no están r…	1	train
antes de la crítica de borat una recomendación im pres cin di ble seguro que todos hemos oído hablar cien mil veces de obras maestras como psicosis una odisea del espacio casablanca lo que el viento se llevó ciudadano kane con faldas y a lo loco al final de la escapada y podríamos seguir así hasta abarcar cientos miles de títulos pero pocos han visto una de las más olvidadas y grandes películas d…	1	train
'hoop dreams' sigue los pasos de dos chavales de años william gates y arthur agee que comparten un seño llegar a la rutilante nba de principios de los ambos están entre los mejores jugones de los peligrosos playgrounds de cabrini green en el chicago de las bandas y el crack y ambos son seleccionados por la prestigiosa st josephandacute s high school cuna de jugadores legendarios como isiah thomas…	1	train
la cartelera es como una caja de bombones siempre te comes primero los que no traen envoltorio y son más atractivos para al final cuando sólo quedan los de forma rectangular y envoltorio anodino no te queda otro que degustarlos con la película esta pasa lo mismo no he visto ninguna promoción de la misma pasa de puntillas frente a truños mayúsculos de aspecto atractivo pero desde luego que las vap…	1	train
hitchcock es sin duda alguna el director más plagiado de la historia del cine y de todas sus películas probablemente ninguna haya sido tan reiteradamente manoseada y homenajeada como psicosis un filme que resulta perfecto ejemplo de aquello de lo que se habla cuando se dice obra fundacional resultaría demasiado largo ofrecer aquí una lista de todas las películas que se han valido de ella especial…	1	train
si no he visto esta película veces no la he visto ninguna vez y esta ha sido la primera en que por fin he visto la escena inicial no se por qué pero esa entrada en el campo de concentración nunca había pasado por mi retina además esta vez me he enterado que está basada en un hecho real con los que los pelos como escarpias habituales se han convertido en pelos como vigas de rascacielos que maravil…	1	train
es difícil criticar u opinar de una película cuando se acaba de salir del cine pero con la ropa aún mojada del diluvio que me esperaba a la salida os escribo esto porque desde luego es una película merecedora de ello de esto y de mucho más cuando todo apuntaba a que 'munich' iba a ser la nueva obra maestra del ya de por sí maestro spielberg llegó la fecha del estreno y no sólo se confirmó sino qu…	1	train
un joven y guapo tenista de éxito guy haines es abordado por un admirador bruno anthony en el trascurso de un viaje en tren éste conoce al detalle la vida privada de guy y le propone cometer un crimen perfecto un intercambio de asesinatos que lograría despistar por completo a la policía pues los dos tendrían una coartada en el momento mismo de los asesinatos por el cual bruno eliminaría a la insu…	1	train
después de arrasar en la taquilla americana durante su primer fin de semana millones de dólares en cuatro días llega a nuestras pantallas la nueva muestra de entretenimiento multimedia del gurú jj abrams un genio absoluto del binomio entretenimiento marketing para el cine y la televisión americana un creador que más allá de la calidad de sus proyectos que pueden gustar o no aunque a un servidor l…	1	train
como era de esperar de una obra de gibson la emoción es el elemento sustentante de la película construyéndose a partir de éste una espléndida narración vuelve a ponerse de manifiesto el gusto por la sencillez argumental sin rompecabezas ni giros inesperados pero no por ello dejando de despertar en el espectador un interés máximo son dos horas y cuarto de filme que sin embargo dan la impresión de …	1	train
espléndida película de hiroshi inagaki el de los samurais llena de virtudes tanto cinematográficas como humanas es divertida y emotiva a la vez logrando que el espectador viva las andanzas del protagonista como propias a pesar de su rudeza e ignorancia unos personajes entrañables en su desbordante humanidad que deben vivir cotidianamente en paz siendo dignos y honestos a través de los años estamo…	1	train
atmósferas turbulentas desde donde nace el milagro de la imágen bailar en la oscuridad es un arrebatador poema visual una delirante cacofonía iconográfica donde importa menos el trayecto de los personajes que las sensaciones que sienten y cómo las explicitan de qué forma capturan la atención del espectador y lo embaucan eso debe ser el cine puro o la literatura pura embaucamiento prestidigitación…	1	train
adaptar hechos reales al cine es conflictivo mucho más cuando son recientes y han cambiado la historia el s es una fecha que tendremos todos en nuestra memoria en la sociedad de la información pudimos contemplar cómo fuimos atacados de la forma más inesperada y cómo la agonia y rabia de aquellos momentos nos hicieron reaccionar sin embargo realizar una película protagonizada por los que ya no est…	1	train
una de las cintas veraniegas que esperaba con más ganas y a priori una de las que más miedo me daban y es que no estaba del todo convencido en que tras episodios que se dice pronto pero que engloban años de serie la película pudiera conservar la frescura el interés y el humor que ha tenido la serie durante tanto tiempo asi que uno compró la entrada temiéndose que bajo el envoltorio de los simpson…	1	train
siempre digo que más vale tarde que nunca así que predicaré con el ejemplo y voy a contar mis impresiones sobre la película aunque ya la vi hace tiempo como todo el mundo sabe cartas desde iwo jima letters from iwo jima cierra el díptico sobre la batalla de iwo jima iniciado por clint eastwood con banderas de nuestros padres contando esta vez la historia del lado japonés y con resultados aún más …	1	train
el cine tiene una magia especial como bien ya sabemos pero si nos parásemos a ver qué se esconde detrás de cada rodaje de cada director de cada actor seguramente parte de esa magia desaparecería muchos actores han sido despreciables los mejores rodajes fueron un infierno y los directores no han sido mejores por suerte lo que nos queda es su trabajo en esta película peliculón mejor dicho es un ref…	1	train
¿nunca habeis ido al bingo yo sólo he ido una vez y fué muy gracioso para empezar un estress increíble dado que la chavala de los números se aceleró y no me daba tiempo ni a rascarme la nariz luego en lo que tu estás afilando el rotulador carioca una viejecita canta linea y un gordo el bingo y tu con cara de tonto al final del día aparte de los dineros que perdimos nos llevamos un boligrafazo de …	1	train
la primera vez que tuve contacto con noviembre fue gracias al videoclub del barrio muerto y enterrado ya hace tiempo fué una de esas cintas que ves por cubrir tu propio cupo de cine patrio que coges por que no encuentras nada que te apetezca menos o por que tienes un día tonto y te quieres redimir con el mundo ahora ya la poseo dado que me dejó tan sumamente perplejo que necesitaba tenerla como a…	1	train
mientras que por la mañana me tomaba el café contemplando un excelente documental de la empresa española de efectos especiales dt ganadores de oscar por el laberinto del fauno y aprovechando que mi media naranja había comprado se supone que para mi aunque ella lo esta disfrutando casi más que yo el libro star wars el legado aprovechamos gracias al medio kilo de ediciones que lucas ha ido publican…	1	train
para el cine de explotación la venganza es uno de los temas más recurrentes el de venganzas femeninas tiene un papel importante en filmes tan desquiciantes como la violencia del sexo o colt uno de mis filmes favoritos de estás características y al parecer también del director tarantino es thriller a cruel picture producción sueca con interpretes que procedían directamente del porno y un director …	1	train
hay algunas películas que crean unas grandes expectativas desde antes incluso que empiecen a rodarse y en la mayor parte de los casos a medida que se multiplican las informaciones esas expectativas van decayendo sin embargo algunas películas no sólo consiguen mantener esas expectativas sino que consiguen aumentarlas progresivamente este es el caso de babel uno de los trabajos más esperados del añ…	1	train
nueva ración de cine político y agitador de conciencias tras la italiana mi hermano es hijo único donde seguíamos a un adolescente a través de sus cambios de ideología pegamos un salto a las islas británicas del gobierno de la dama de hierro a principios de los en donde un chaval de años asiste de primera mano al nacimiento del movimiento skin head y su nacionalismo de extrema derecha shaun es un…	1	train
imágenes sonidos música palabras hacer arte es crear una estructura mediante la imaginación la doble visión del artista las visiones poéticas que emergen en la interacción entre el mundo y la mirada intuitiva del creador un réquiem es una composición darren aronofsky compone con imágenes y palabras para expresar un torbellino de ideas y sensaciones tremebunda reflexión sobre los problemas sociale…	1	train
tantas horas dedicadas a esta película conllevan irremediablemente a un visionado con los ojos bien abiertos que no se escape el guión que no se escapen los actores y por dios que no haya que cerrar esos ojos a la media hora del film muchas veces tanta expectación es la peor enemiga de una buena valoración aunque tampoco me he sentado a verla con la idea de escudriñar cada uno de los detalles de …	1	train
fueron escasos los críticos que no supieron apreciar la dificultad que tiene scott para narrar con sencillez una historieta tan simple partiendo de la apreciación en su día formulada por diego galán diario el país de febrero de volvemos a señalar la imperativa reivindicación del papel del crítico de cine como alguien que ante todo debe tener la capacidad de comprensión requerida más allá de las a…	1	train
hace dos años david cronenberg sorprendía a propios y extraños saliéndose aparentemente de su cine habitual y estrenando la que para muchos entre los que me incluyo era su mejor película hasta la fecha una historia de violencia tras aquello me preguntaba si cronenberg pensaba seguir apostando por ese tipo de cine o como hizo david lynch tras una historia verdadera su mejor película iba a volver a…	1	train
estimado señor edward zwick usted no sabe quién soy soy y seguramente no llegue a saberlo nunca soy tan sólo un pobre cinéfilo que se dirige a usted con el firme propósito de ofrecerle mis más sinceras disculpas disculpas que creo necesarias porque durante meses he sostenido que no era usted el director adecuado para llevar a cabo un proyecto con un tema y unos actores tan atractivos hace unos dí…	1	train
si hace sólo unos días os hablaba de la estupenda fábula sobre nuestro pasado que ha realizado guillermo del toro ahora le toca el turno a otro director mexicano que ha creado a su vez una brillante fábula sobre nuestro futuro basada en la novela homónima de p d james hijos de los hombres children of men nos sumerge en el mundo del donde las guerras y el terrorismo son tan sólo parte del problema…	1	train
director juan g atienza duración horita y media estreno de noviembre de en madrid cine capitol espectadores de seres humanos o el que tenía que sumar estaba de vacaciones o fue un fracaso comercial o la web del ministerio no es fiable al en el cine actual no salen personas mayores es más ni siquiera en las series de televisión y cuando salen tienen papeles o hiperdramáticos o como mucho de secund…	1	train
el cine de spielberg representa justo lo contrario que el de greengrass spielberg es un autor mucho más fácil de elogiar porque deja su huella en todo lo que toca su vocación es manipular cuando habla de judíos deja claro su mensaje político y cuando habla de muñecos que hablan o de inmigrantes heróicos sabe que cualquier excusa es válida para provocar una emoción hay quien admira este tipo de au…	1	train
creo que me estoy volviendo mayor a un ritmo imparable nada de un deterioro físico dado que cada día estoy más visible en ese plano ni zarandajas de esas lo que me dice que me hago mayor es que estoy empezando a hacer colecciones de periódicos dominicales si lo confieso estoy haciendo la colección de cine clásico que da todos los domingos el periódico ese que grapa sus páginas y a buen precio oig…	1	train
hay quien piensa que no existen los genios yo me incluyo dentro de este grupo aunque en ocasiones dudo en pasarme al lado de los que piensan que david fincher es un genio y por lo tanto que existen los genios sea el director de seen un genio o no la cuestión es que su nueva y esperadísima película resulta escalofriante es prácticamente perfecta quizás su mejor aspecto sea la puesta en escena mere…	1	train
well we all shine onlike the moon and the stars and the sunwell we all shine onevryone come on instant karma john lennon un comienzo un coche amarillo por una carretera que bordea un lago entre montañas tomado desde arriba así arranca el resplandor the shining tomado de la canción de lennon pero el director no estuvo en oregon filmando esa escena delegó la toma a douglas milsowe y a la pericia de…	1	train
abrumado por el cine sonoro que llevaba ya dos largos años de éxito chaplin decide hacer una película sonora pero sin diálogos luces de la ciudad contra todos los pronósticos resultó ser un film sólido casi sin baches con la excelente interpretación de charles de siempre pero agregándole una pizca más de sutileza e incorporando nuevamente el melodrama o quizás de una forma más seria como lo hicie…	1	train
alfred hitchcock del que siempre recordaré el miedo que me dió con la película los pájaros tenía la costumbre de salir en todas sus películas en un papelín de figurante pero salía siempre bien me parece pero hombre quizá debería seleccionar un poco más sus papeles que en esta sale subiendo al tren y nos dan un plano del culazo de este señor que dudo que sea su mejor perfil si yo fuese él me sacar…	1	train
la reciente muerte del cazador de cocodrilos steve irwin es un buen contexto para hablar de este documental dirigido por werner herzog director conocido por películas como fitzcarraldo o aguirre la ira de dios y que narra la vida obra y muerte del activista timothy treadwell treadwell era un tipo obsesionado con la proteccion de los osos grizzly de alaska y cada año por trece años viajaba a alask…	1	train
jason reitman debuta en el largo con una peli descomunal que ni su padre podría igualar lo cual no es decir mucho creo que la última peli buena de reitman padre fue cazafantasmas gracias por fumar se convierte en la comedia del año y en una de las mejores pelis vistas esta temporada mala hostia a raudales desde la primera y antológica escena y personajes definidos de manera tan perfecta que aunqu…	1	train
la vida de brian es la tercera película del grupo humorístico ingles monty python conformado por john cleese eric idle terry gilliam terry jones michael palin y graham chapman quienes en conjunto se encargaron de escribir el guión del film la dirección recayó en terry jones quien en conjunto con terry gilliam habían dirigido el anterior film de los pythons en busca del grial el film no estuvo exe…	1	train
muchos filmes en el cine de terror utilizaron el falso documental para conseguir un mayor realismo con menos presupuesto algunos de ellos terminaron por romper las taquillas la bruja de blair holocausto caníbal son los casos más conocidos no por ello los únicos ni tampoco los mejores ejemplos a principios de los noventa un desconocido director belga solo tiene un film anterior con un reparto de n…	1	train
es curioso comprobar cómo por muy manido y agotado que parezca estar un tema siempre acaba llegando alguien con el talento necesario para darle un nuevo y renovador enfoque eso es precisamente lo que ha hecho guillermo del toro con la guerra civil española en el laberinto del fauno la película es un cuento con dos partes bien diferenciadas una realista y otra de corte fantástico mejor integradas …	1	train
quizas haya sido mejor esperar hasta ahora para hablar de esta pelicula cuando ya toda la onda de ohh una pelicula sobre vaqueros gays ya paso al menos asi es posible hablar de ella como lo que es es decir una pelicula como ya todos saben la pelicula narra la historia de amor entre ennis y jack dos vaqueros que inician un romance secreto y que se extiende por muchos años logicamente este romance …	1	train
director stephen chowduración luego os cuento lo que dura estreno de junio de según la imdb espectadores según yo no se ha estrenado en los cines comerciales ver los datos en la imdb es lo más parecido al coño de la bernarda por un lado te encuentras que la duración va entre las dos horazas y la horita y media dependiendo de donde la hayas visto lo de la fecha de estreno es españa de verdad que n…	1	train
mi primer recuerdo de psicosis es vago pero también chocante recuerdo que estábamos veraneando toda la familia en almuñecar y mientras mi abuela nos cuidaba mis padres se fueron a ver una película al cine de verano cuando llegaron escuché a mi madre decir aquello que desde entonces guardo en mente papá se ha tenido que salir del cine menudo trauma infantil ¿qué tendría aquella película pensé en a…	1	train
a mí jaume balagueró siempre me ha dejado indiferente darkness fue tan floja que casi me duermo en el cine de hecho un colega mío lo hizo y de miedo más bien poco frágiles estuvo correctita pero tampoco cumplió al menos en mi su objetivo de acojonar más bien me hizo reír porque el bisho final era una copia mal hecha de los típicos espectros fantasmales del sobrevalorado cine de terror japonés que…	1	train
volver nos devuelve a un almodóvar envuelto en los ropajes del costumbrismo bien entendido y mejor digerido de una tradición que en vez de colisionar con la modernidad enlaza con ella para complementarse sumarse y hasta multiplicarse para mí lo más detestable del universo almodóvar eran esos personajes extremos que sinceramente me parecían un auténtico coñazo nunca pude con tanto travelo macho en…	1	train
nos encontramos ante una película sublime arrebatadora a ratos sensíble y a ratos memorable merecedora de ser considerada una de las mejores producciones de todos los tiempos te conquista con una simplicidad que reina desde el principio hasta el fin adaptación de la novela homónima de harper lee nos cuenta un drama sobre lo mejor y lo peor del ser humano y de las crueldades muchas veces somos cap…	1	train
oliver hirschbiegel el experimento finalmente fue el responsable de una de las obras más duras y realistas que se hicieron en el cine sobre la segunda guerra mundial amén de un mea culpa alemán que llega con muchos años de atraso a años luz de la exitista la lista de schindler y de la mejor el pianista aunque ambas pecarían de liviandad en comparación esto no quiere decir que el hundimiento cumpl…	1	train
un senador cuenta a un periodista toda la verdad sobre el legendario bandido liberty valance y de cómo él un joven recien licenciado en derecho llegó al salvaje oeste con unos inquebrantables ideales de justicia una obra maestra sin embargo debo confesar que la primera vez que la vi me sentí desilusionado yo debía tener unos quince años mi padre cuando era muy niño me la había contado pero sólo e…	1	train
si esta película en vez de transcurrir en un pueblo de castilla león aconteciese en parajes de iowa o wisconsin y en vez de por guardias civiles la investigación criminal fuese llevada a cabo por un sheriff tripudo y su joven ayudante estaríamos oyendo y leyendo mil y una magníficas críticas acerca de un film de género negro absolutamente modélico y de libro si en vez de venir firmada por un desc…	1	train
ya no aguantaba más tras ver un puñado de veces shaun of the dead y spaced descubrí que yo no podía esperar hasta casi octubre para ver hot fuzz así que incluso antes del posible pase de prensa al que debo de ir si o si sobre todo si viene alguno de los mequetrefes me compré el dvd americano convenientemente subtitulado al castellano y arrancó hot fuzz a wright le gusta el montaje rápido tanto co…	1	train
al igual que el pequeño protagonista de esta película su director brad bird tiene un olfato exquisito para elegir temas o en el caso del ratón comida primero diseñó a una familia con superpoderes realmente increíble y ahora a un ratón que viaja a parís para acabar como cocinero en un famoso restaurante sin duda a este hombre no se le puede negar la imaginación a ratatouille la describiría como de…	1	train
he re visto y he puesto después un montón de velitas a dios por hacernos a todas las solteras y gays del mundo semejante regalo dos horas de tíos macizos corriendo en taparrabos y capa pegándose y revolcándose en sudor se me ponen los pelos como escarpias de solo recordarlo es altamente emocionante ver como frank miller ha podido imaginar tantos bíceps triceps pectorales tabletas de chocolate pie…	1	train
todavía puedo escuchar las carcajadas de david lynch detrás de la pantalla el muy bastardo ha conseguido tenerme tres horas sentado en la butaca viendo algo empezaré avisando de que todas las pelis de lynch salvo una historia verdadera me dan miedo esta es la sinopsis oficial atención la historia de un misterio la historia de un misterio en un mundo dentro de otros mundos que se revelan alrededor…	1	train
una revisión breve del géneroel cine vino a nacer con julio verne lectura de cabecera de mélies la ciencia ficción al menos la más poderosamente arraigada en el gusto popular vino a nacer con el cine aunque la literatura fantástica había entregado nobles entregas de aventura espacial y de épicas más allá de donde alcanzan nuestros ojos el viaje a la luna película fundacional auténtico ejercicio d…	1	train
salió como flamante ganadora en la última edición del festival de málaga con los premios de mejor película director actor alberto san juan y guión novel bajo el brazo bajo la tutela en la producción de uno de los grandes directores y productores españoles fernando trueba el principiante director felix viscarret firma una de las mejores películas españolas vista en las salas en muchos años y una d…	1	train
infinitas lágrimas cayeron por mi rostro anoche viendo esta joya del gore de serie z un grupo de hippies adoradores de satán llega a un pueblucho cuasi abandonado cien por cien yanki donde violan y golpean a una chica y se hacen okupas de una casa el hermano pequeño gordo torpe y pequeño de la chica les ofrece luego unos pasteles de carne infectados con rabia le sacó sangre a un perro rabioso mue…	1	train
la experiencia de una generación no es transmisible a ninguna otra se transmiten los detalles los símbolos pero no la historia no se regenera íntegra corregida para que el futuro aprenda de sus errores y consienta una esperanza pudiera estar reflexión servir como punto de partida para comprender una película como ésta el cine no es testigo mudo de la historia es historia inventario de modas y de …	1	train
la tumba de las luciérnagas fue dirigida en por isao takahata autor de las famosas series marco y heidi takahata es un personaje importante dentro del mundo de la animación japonesa habiendo fundado junto a hayao miyazaki el studio ghibli del que han salido obras maestras como el viaje de chihiro la princesa mononoke o nausicaa está basada en una novela de akiyuki nosaka que se inspiró en sus pro…	1	train
en un momento de la película un asesor de blair comenta que la familia real británica viven en el planeta zog en otro el duque de edimburgo ese personaje a caballo entre la ociosidad remunerada y la más exportable flema británica que pueda verse en pantalla o en carnaby street comenta que un ciervo de catorce puntas ha sido visto en craggy head después de haber oído el informativo televisivo en e…	1	train
la textura de los sueños hecha a base de cosas de todos los días con peculiaridades como el material de las cajas para huevos o el tubo de cartón del papel de baño la ciencia del sueño esta hecha de cosas raras pero reales de todos los días michel gondry tiene la gran sensibilidad para encontrar estas cosas fantásticas y luego entretejerlas en una narrativa que va entre lo real y lo soñado sin ha…	1	train
después de cosechar un gran éxito de crítica en medio mundo el experimento que es memento conquista al público por su originalidad y osadía características ausentes en la mayoría de las películas de los grandes estudios por desgracia y donde muchas veces los filmes se hacen como si estuvieran en una cadena de montaje mecánicos sin sentimiento pero memento es un paréntesis en toda esa vorágine de …	1	train
supongo que no hay mejor momento para hablar de el jefe de todo esto que el día del trabajador la última película de lars von trier estrenada en españa gira en torno a una empresa cuyo propietario decide contratar a un actor para que se haga pasar por el verdadero mandamás ya que él le ha ocultado su cargo a los empleados y esta vez no es un gran drama de esos a los que nos tiene acostumbrados el…	1	train
es cierto que a dia de hoy la tv americana tiene a casi los mejores guionistas que existen verdaderos trabajadores del guión que curran en series que no tienen nada que ver unas con otras y aun así hacen verdaderas obras maestras tratan con tonos distintos personajes distintos y no se salen de su linea eso es lo mas dificil de todo porque las series de tv son seguidas por millones de personas mas…	1	train
no se me ocurrió ver el aviador y es que con todos los que hablé y las veces que me he encontrado con ella en canal satellite he desistido aun teniendo una copia en dvd de la película me aventuré a verla y digo esto y empiezo asi mi comentario de the departed me niego a llamarla por el título en español para que se note mi pequeña pelea con el director de queens es este remake de infernal affairs…	1	train
como no me atrae el musical empieza el espectáculo all that jazz no me suscitó ningún interés cuando un más que bien abastecido canal de pago la programó hace un tiempo la injerencia de la música en el cine no ha sido no lo es todavía santo de mis muchas devociones pero caí en el generoso acto de sentarme para verla cuando fue editada en dvd me pertreché de una buena dosis de paciencia y me dije …	1	train
hay películas que son incapaces de causar impresión alguna otras que impresionan cuando se ven y existe un tercer y reducido grupo de filmes que impactan desde que se lee el reparto y precisamente a él pertenece el juicio de nuremberg ¿vencedores o vencidos esta afirmación que podría parecer exagerada en un principio si no se conoce el elenco se transforma en lógica cuando van apareciendo nombres…	1	train
'gracias por fumar' opera prima de jason reitman hijo de ivan reitman comienza con unos títulos de crédito magníficos una canción country que no les va a la zaga y con unos primeros minutos sencillamente antológicos a medio camino entre los arranques geniales de 'uno de los nuestros' y 'magnolia' exagerado diréis no esperéis a comprobarlo en dvd os digo hay más sátira y veneno en estos quince min…	1	train
críticas que lleva ya el glorioso tito chinchan medidas con la misma fiabilidad que los goles de romario que dice que lleva ya contabilizando hasta los que le mete a sus hijos cuando juega con ellos y claro qué mejor para la crítica que criticar la peli de pues nada evidentemente así que me he ido a los orígenes a la fuente al comienzo y me he visto la originaria película de nada de la mariconada…	1	train
el padre es un fracasado tratando de vender su fórmula para triunfar el abuelo inhala cocaína y aconseja a su nieto ser promiscuo el hijo quiere ser piloto aviador y como no se lo permiten ha jurado guardar silencio hasta lograrlo el tío gay intentó suicidarse por culpa de un desamor la hija pequeña y regordeta quiere ser reina de belleza infantil y la madre trata de poner el orden en todo este c…	1	train
agosto de el episodio bélico más dramático que ha conocido el planeta tierra está a punto de concluir en occidente alemania había capitulado frente al empuje de soviéticos y aliados pero en oriente el imperio del sol naciente se resistía a firmar la rendición el emperador hirohito aún aspiraba a un tratado que no deshonrara a su pueblo frente a la todopoderosa maquinaria de guerra americana por e…	1	train
hace no mucho leí en una revista la clasificación de las mejores películas de la historia todo al hilo de la últma entrega de rocky que por cierto no aparecía la original en el listado en la primera posición estaba toro salvaje un clásico de esos que todo ser humano debe ver y como soy un ser cada vez más humano en un arrebato de gasto me compré en la fnac un pack de scorsese que mi medio calabac…	1	train
héroe va a ser quizá una de las críticas más cortas que haga ¿por qué porque es una pérdida de tiempo comentar una película así vayamos por partes la dirección soberbia los actores más que brillantes yo diría geniales fíjense en esas impresionantes escenas de lucha el guión aunque simple a falta de una palabra mejor el director le saca todo el jugo deleitándonos durante minutos que se pasan volan…	1	train
el libro de nabokoveran tiempos de comedimiento y la censura condimentaba el arte la ley era dura y el artista salvo algún excéntrico con ganas de incordiar levantándole las faldas a la moral y a las niñas de buena familia se avenía a no incomodar en exceso se dejaba contaminar por el pudor por la criba previa era el autor sacrificando su libertad en aras de que su objeto artístico viese la luz y…	1	train
michael bay dirige la primera secuela de lo que planea ser una memorable e histórica saga la sengunda parte titulada tranformers está prevista para el y que primera entrega señores absolutamente impresionante y era realmente dificil hacer algo que no tufara a peli oriental de serie z pero bueno cuando se tiene un productor que se apellida spielberg la cosa se facilita michael que ha sido responsa…	1	train
edward norton siempre me ha parecido un individuo enigmático por sí mismo en cualquiera de sus registros tiene de fondo un aire misterioso que en muchas ocasiones favorece sus interpretaciones si como en este caso el papel que interpreta es el de un magnífico ilusionista que triunfa por la europa de principios del siglo veinte esa cualidad a la que me he referido ayuda a que su interpretación sea…	1	train
the fall es el segundo largometraje de tarsem singh conocido por su excelente carrera en el mundo del videoclip y por su primera película la celda protagonizada por jennifer lopez en esta ocasión el director hindú ha visitado más de veinte países para rodar the fall película que según sus propias palabras está inspirada en una película búlgara llamada yo ho ho tras haber sido aclamada en la prese…	1	train
rouben mamoulian había sido apartado del proyecto ningún director de suficiente prestigio se encontraba disponible fue el productor un vienés de casi cuarenta años quién se hizo cargo de la dirección del film su experiencia no era demasiado abundante unas cuantas películas menores que había alternado con obras en broadway desde que emigrara desde austria huyendo de la locura nazi su nombre era ot…	1	train
la época la segunda guerra mundial el lugar casablanca una ciudad de fácil acceso pero casi imposible de abandonar especialmente si tu nombre está en la lista de los más perseguidos por los nazis como es el caso de victor laszlo paul henreid que acude a casablanca esperando que rick blaine humphrey bogart el propietario del rick's cafe le ayude un hombre que no se arriesga por nadie salvo por ils…	1	train
a pesar de lo divertidas que son las historias de pixar sus protagonistas siempre se plantean problemas serios que se puede enunciar como algo parecido a ¿qué lugar quiero ocupar yo en el mundo toy story planteaba si buddy quería ser un juguete o un objeto de exposición los comicos de bichos tenían que decidir si iban a ser payasos o héroes en buscando a nemo nemo tiene que elegir entre una pecer…	1	train
no entendí gritos y susurros cuando la vi por primera vez y tal vez ahora tampoco haya llegado en profundidad a comprender el discurso fílmico de ingmar bergman su devastadora panorámica del dolor y de la muerte hay ocasiones en las que me parece el director más aburrido y cargante de la historia del cine y otras en las que es inevitable admirar su talento y concluir con la certeza de que es uno …	1	train
nacido como charles albert browning un de julio de en louisville kentucky usa tod browning fue un caso excepcional durante el prolífico periodo del cine fantástico de los años debido a que al contrario que otros compañeros de profesión su obsesión casi enfermiza por un cine bizarro y fuera de toda moda imperante en la época le supuso ser considerado siempre una extravagancia dentro del cine de te…	1	train
justa ganadora del premio a la mejor película en los premios del cine europeo pero injusta ganadora a mi parecer del oscar a la mejor película extranjera para mí la justa ganadora en esa categoría era la película de guillermo del toro que se tuvo que conformarse con llevarse tres oscars de los por los que jugaba sigamos con esta película alemana cuyo director mide unos dos metros nadie negará que…	1	train
porque no hay posibilidad de más estrellas que si no no dejaba sitio para escribir y solo ponia maravillosos satélites brillantes a ésta obra maestrísima del cine el cine puede que no sea un arte o puede que sí pero el que lo hace tiene que pensar que lo que hace él no lo es debe pensar en el cine en términos de artesania por eso la peli de rober rodriguez es un disfrute auténtico una cinta tan d…	1	train
aunque la ví hace muchísimos años he vuelto a revisar y disfrutar de una de las obras maestras de alfred hitchcock si bien prometo comenzar a comentar poco a poco al genio no toda su filmografía dirigió películas pero sí los más de títulos de que dispongo ayudado del magnífico libro que me regaló una amiga ¡gracias sobre el cineasta británico se me hace difícil hablar de esta película sin comenta…	1	train
'kill bill volume ' es el perfecto ejemplo del admirable e increíble talento de quentin tarantino no es su mejor obra de su corta filmografía como director y escritor pero sí una de las mejores resulta ser una clara muestra de la capacidad de este señor no ya sólo dirigiendo y escribiendo sino a la hora de la puesta en escena la cual 'kill bill volume ' resulta tener la mejor y más brillante de t…	1	train
saraband es una de las películas que más me ha impactado en los últimos tiempos no se como calificarla si de melodrama o de horror tal es el impacto en mi memoria ingmar bergman nos aturde con verdades como puños desnuda al ser humano pone a relucir sus miserias nuestras miserias la grandiosa liv ullmann marianne se reencuentra tras treinta años con johan un antiguo ex marido retomando los mismos…	1	train
como habréis visto voy de cine en cine mañana seguramente iré a ver juegos secretos y el domingo diamante de sangre y ayer le tocó a bobby dirigida por emilio estévez ante todo decir que nos encontramos ante un magnífico film con intenciones más que buenas y un reparto que sin duda se merece recibir el nombre de sobresaliente hablar de política señoras y señores es muy pero que muy difícil o mejo…	1	train
annie hall excelente radiografía sobre el comportamiento humano y las relaciones sentimentales entre hombre y mujer annie hall fue la catapulta que propicio el salto a la fama del hoy maestro woody allen en el séptimo arte annie hall resultó ser una joya cinematográfica sin precedentes y para woody allen fue el pistoletazo de salida de su dilatada carrera y una de las cintas más celebres premiada…	1	train
vuelven tim burton con su actor predilecto johnny depp en su sexta colaboración tras maravillas del séptimo arte con eduardo manos tijeras o ed wood repitiendo de nuevo su esposa helena bonhan carter que sin duda el mundo de su marido ya no le es desconocido participando en sus anteriores filmes big fish o la fabrica de chocolate el director se deja de relatos infantiles u obras de encargo con re…	1	train
scorsese ha vuelto impresionante su mejor trabajo desde uno de los nuestros ritmo tensión casquería es trepidante espectacular tiene unas interpretaciones magistrales enorme wahlberg y hasta el viejo jack se pasa de la raya como no lo hacía desde mars attacks atención al montaje de la peli y a como vuelve a mover la cámara el amigo martin y al prólogo y al desenlace vuelvo a recuperar de golpe la…	1	train
tras acabar el rodaje de la muerte tenía un precio clint eastwood permaneció un tiempo en roma para participar en las brujas una película italiana dividida en capítulos que serían a su vez dirigidos por distintos directores eastwood trabajó a las órdenes de vittorio de sica interpretando a un marido normal y algo aburrido que descuida a su esposa tras muchos años de matrimonio tras acabar el trab…	1	train
la guerra civil española no duró tres años aunque los libros de textos las enciclopedias la wikipedia y cierto barullo revivalista levantado ahora para dolor de los muertos dan en tres los años de la contienda las guerras no acaban cuando las armas son depuestas o unos jerifaltes bien trajeados sonrientes para la foto histórica firman un documento a la vista de flashes y de rollos de celuloide la…	1	train
normalmente elijo las películas que voy a ver al cine después de haber leído sobre todas las posibles opciones euros de media no es moco de pavo como para andar equivocándose muchas veces y aunque hay géneros en los que me sigo lanzando de cabeza y sin flotador el terror y la ciencia ficción son pruebas evidentes normalmente sé de qué van las películas antes de escogerlas por eso a posteriori ten…	1	train
los amantes del círculo polar es la obra cumbre de julio medem y una de las impactantes y transgresoras película en los últimos años del cine español moderno imponente y majestuosa en todos sus planos y momentos una hipnótica y deslumbrante historia de amor que gira en torno a las casualidades con las que se topan los protagonistas esa es la mejor forma de definir esta película el film esta relat…	1	train
el camino del cine sudamericano está empedrado de obstáculos pero inevitablemente prospera se aúpa al balcón internacional y acaba siendo cine desetiquetado huérfano de clichés localistas aunque sus guiones hablen de lo que tienen cerca y retraten la vida que tienen enfrente ciudad de dios es una obra maestra del cine sudamericano o del cine brasileño pero nos da igual la nacionalidad la hubiese …	1	train
hay mucha gente que dice que la televisión es una mierda y que nunca dan programas interesantes yo no creo que sea así aunque si que es cierto que la cantidad de anuncios hace que me lo piense mucho antes de aventurarme a ver una película por la tele hay programas buenos y muchas veces podemos ver películas que ya están descatalogadas de todos los sitios y una de estas fué karate kid que en navid…	1	train
lo malo de no tener tiempo es que un día como quién no quiere la cosa te encuentras escribiendo la crítica de una película que viste en agosto que triste es el mundo a lo que íbamos ratatouille la película que trata sobre una rata que se llama remy y su curiosa meta en la vida ser cocinero la película usa su baza de tener un punto de partida alocado fresco y perfecto durante toda la película y si…	1	train
dir joel y ethan coenint tommy lee jones javier bardem josh brolin woody harrelson kelly macdonald la violencia engendra violencia y no importa dónde trates de esconderte el peso de tus acciones siempre volverá para darte una patada en el culo esto podría sintetizar el argumento de la última película de los hermanos coen tras encontrarse por casualidad con los restos de un tiroteo un americano me…	1	train
cuando termina la película uno se queda callado cabizbajo y pensativo mientras el fundido en negro que finaliza la cinta de paul greengrass parece penetrar hasta tus sienes y es que ese fatidico s del año algo cambio para todos y como he leído por ahí todos perdimos algo como perdimos en mi ciudad el m la cinta mezcla con maestría un drama un thriller y un documental agitado y no mezclado como de…	1	train
the paper called it suicide lenny bruce un nombre que fuera de la cultura anglosajona es prácticamente desconocido pero que especialmente en los estados unidos es venerado y admirado por una legión de fans que leen su autobiografía compran sus discos y buscan cualquier material del cómico que puedan encontrar lenny bruce un mártir para la causa de la libertad de expresión un humorista que en un b…	1	train
tras el rotundo éxito de por un puñado de dólares todo el mundo esperaba una secuela las presiones sobre leone para rodar un nuevo western eran cada vez mayores aunque él intentó llevar a cabo un proyecto diferente como él mismo dijo parecían desafiarle y nadie parecía confiar en que pudiera rodar algo que no fuera un western otros que le conocieron afirman sin embargo que su negativa a rodar una…	1	train
después de ese milagro que fue nueve reinas siendo una ópera prima con éxito de crítica y público superlativo en la cabeza del director pasaron seguramente muchas cosas por eso se tomó cinco años para meditar su próximo paso que casualmente fue un proyecto propio que data de mucho tiempo y que el éxito de nueve reinas cambió de tono para hacerlo más lúgubre que en su nacimiento la apuesta se hizo…	1	train
he decidido hacer la crítica de esta película porque es el mejor ejemplo que puedo poner para matizar todo lo que quise expresar cuando hablé de el camino de los ingleses muy bien lila dice es un film de estrenado en creo y que estos días para aquellos que tengan televisión por cable podemos disfrutar supone el segundo film de ziad doueiri se trata de una historia de adolescentes en un barrio hum…	1	train
películas con líneas argumentales aparentemente dispersas que al final convergen no han sido nunca santo de mi devoción cinéfila en ocasiones el director acaba entregándose con mayores bríos a la pirotecnica formal que al refinado y coherente hilo natural de las cosas pulp fiction obró el milagro de mi reconciliación con ese cine de divergencias de miradas que se cruzan y de destinos revocados qu…	1	train
era necesario mucho coraje para abordar acontecimientos tan recientes y traumáticos para un país como los atentados del de septiembre para los ee uu sólo por eso paul greengrass se merecía un aplauso por llevar a cabo united pero es que además nos ha regalado un peliculón de los que se hacen pocos si no sabes lo que sucedió el de septiembre de en los usa no sigas leyendo esta crítica porque conti…	1	train
allá por el año julio medem estrenó su cuarta película como director los amantes del círculo polar confesó haber incluido muchas referencias autobiográficas en el relato y confesó también la depresión que padeció al finalizar el rodaje tras su total implicación en el proyecto creo que lo subsanó con el happy end de lucía y el sexo los símbolos los colores y la música de alberto iglesias son los p…	1	train
el libro negro zwartboek supone el regreso de paul verhoeven a su holanda natal y la verdad difícilmente podría ser un regreso más feliz porque al éxito crítico le ha acompañado un notable éxito comercial más no se puede pedir el guión cuenta la historia de una joven judía que tras diversas peripecias se suma a la resistencia que lucha contra la ocupación nazi en holanda escrito por gerard soetem…	1	train
hace tres años michael winterbottom inauguraba con songs lo que podríamos llamar indie porn cine independiente con numerosas escenas de sexo explícito el filme mostraba sin tapujos el intercambio de fluídos de una pareja que compaginaba esta actividad con ir de concierto en concierto el sexo en esta cinta de grandes silencios era pura exhibición al sevicio de una trama sin pies ni cabeza todo lo …	1	train
ratatouille es para mí sin lugar a dudas la mejor película del verano hasta la fecha así a calzón quitao empiezo esta crítica con el aparente riesgo de confrontar con la opinión de muchos de vosotros por escribir unas palabras tan rotundas pero amigos míos no hay riesgo alguno por decir a corazón abierto que este filme es el segundo mejor del tándem disney pixar después de toy story su elevada ca…	1	train
sigue siendo maravillosa ¿ verdad y sin diálogos la historia de sunset boulevard siendo el título aquí impuesto soberbio el crepúsculo de los dioses el original inglés es magistral está narrada por un muerto al que vemos en los primeros fotogramas flotando en una piscina historiada de una mansión de hollywood joe gillis william holden es la voz en off que nos narra su propia defunción o la histor…	1	train
no son pocas las películas ni los libros que se han hecho sobre historias judías de la época nazi pero a pesar de esta abundancia lo cierto es que nos encontramos particularmente y con el permiso del resto con dos grandísimas películas una de ellas es la lista de schlinder de steven spielberg la otra es el pianista de roman polanski a pesar de que las dos son verdadero cine me inclino por la segu…	1	train
uno de los primeros films de ficción que abordó el genio kieslowski durante todo el metraje se puede ver su especial enfoque cinematográfico aún siendo una obra muy diferente y menos estética y poética que lo que haría posteriormente es una película de estructura sencilla pero su motivo es bastante complejo y puede dar pie a diversas divagaciones no es de extrañar que para muchos en un primer vis…	1	train
stephen frears es un director al que admiro bien sea por su refinado y a la vez crítico talento o por su exquisito gusto a la hora de elegir y contar las historias después de regalarnos espléndidas películas como las amistades peligrosas café irlandés o la más reciente negocios ocultos el director de origen inglés estrena este año the queen este inteligente relato cuenta los terribles sucesos pol…	1	train
pese a sus altibajos de ritmo y algunas secuencias que poco aportan al argumento pero sí muchísima diversión como la de la foca o las orcas casi al final de la cinta 'happy feet' me ha fascinado de principio a fin por primera vez en una película animada se me olvidaba mientras la veía que se trataba precisamente de una película animada se me ha olvidado completamente centrarme en qué tal estaba e…	1	train
vi laura porque me la prestaron vi laura por aburrimiento vi laura sin entusiasmo vi laura sin ganas vi laura y después de ver laura solo digo que me la compraría en dvd que quita el aburrimiento que te entusiasma y que la podría ver mil veces más vayamos por partes no sé quién es el director no sé quiénes son los actores no sé quienes son los guionistas no sé quien compuso la banda sonora discul…	1	train
antes de meterme en materia decir que justo en la entrada del cine como madrileños más estaban ariadna gil y david trueba ambos comprando entradas para la película han ocupado butacas justo delante de nosotros aunque me hubiera encantado debatir con trueba durante un rato al final y aunque mi mujer me ha presionado todo lo que ha podido para que al menos le felicitara por bienvenido a casa pelícu…	1	train
una impecable secuencia de escenas sin aparente conexión abre el nuevo film del carismático director taiwanés ang lee con un título sencillamente perfecto y una ambientación más minimalista que grandilocuente deseo peligro es una mezcla entre la absoluta pulcritud y el perfeccionismo digno del cine clásico de espías y un rudo pero elegantemente escondido poema de amor turbio entre dos lados opues…	1	train
en clint eastwood co protagonizaba junto a eric fleming la serie rawhide que narraba las andanzas de dos vaqueros y sus transportes de ganado de un lado para otro durante años había probado suerte en el cine buscando ese gran papel que le diera a conocer había trabajado en películas de la parlante mula francis en films de serie b como tarantula o en westerns baratos como ambush at cimarron pass c…	1	train
pues sí con dos palabras podríamos definir la nueva película del coreano bong joon ho director de la aclamada memories of murder primero de todo denominar a the host como incomparable por varias razones la prensa la comparaba con dos de las monster movies más famosas de toda la historia alien una absoluta obra maestra y tiburón entretenida y nada más y creo que dicha comparación es totalmente inj…	1	train
straw dogs balazo a las convicciones de la conciencia ilustrada y a siglos de esfuerzo humanizador ¿porqué excluimos a la violencia de nuestro bagaje psicológico y biológico como especie si ésta siempre ha conformado nuestra humanidad terremoto narrativo en pos de unas consecuencias punzantes en soberbio desarrollo de una específica atmósfera de odio indeterminado deshumanización en un bucle de e…	1	train
ha pasado más de un mes desde que se entregasen los oscar y cuando ya parecía que había finalizado la resaca de los ganadores y también de los perdedores de repente vuelven a salir a la palestra y es que llega a las carteleras españolas una de las películas que optaban a varias estatuillas de las importantes guión adaptado actriz actriz de reparto y música la británica diario de un escándalo nadi…	1	train
siempre creo que nuestro país es el de los ciegos en materia cinematográfica no me termino de explicar el porque el director británico shane meadows reconocido en medio mundo por su enorme talento pues aquí ni se estrenan sus filmes su anterior trabajo dead man shoes se le podría catalogar de pequeña maravilla y una reflexión sobre la venganza con una carga de violencia portentosa bajando mucho s…	1	train
excelente película de pedro almodóvar con personajes in cre í bles desopilantes actuaciones maravillosas una ambientación que se cae de kistch y una serie de peripecias aptas para estallarla de risa pero además la película protagonizada por una carmen maura de indaga como siempre o casi siempre ciertos rasgos de la constitución femenina que si en otras películas se hace muy psicoanalista y en alg…	1	train
ingmar bergman sobre andrei tarkovsky mi primer descubrimiento de tarkovski fue como un milagro de repente me hallaba junto a la puerta de acceso a un recinto en el que yo siempre había querido entrar pero cuya llave jamás me había sido dada y en el que tarkovski se movía libre y confiadamente me sentí animado estimulado alguien había expresado aquello que yo siempre quise decir sin saber cómo ta…	1	train
joder no se para que graban películas nuevas teniendo en la filmoteca española maravillas como esta ellos tuvieron a rocky y nosotros a roque con su roquina donde va a parar la película trata de dos compañeros del colegio a los que la cosa no va demasiado bien uno de ellos esteso tiene mujer e hijos mientras que su compañero pajares vive de gorrón por un dudoso favor que le hizo a la tierna edad …	1	train
en un final de año en el que me he tragado cosas como 'los borgia' 'alatriste' o 'el ilusionista' ya tocaba una película de época en que luzca por algo más que por el vestuario o la fotografía el alemán tom tykwer dirige con oficio de veterano una afortunadísima adaptación de 'el perfume' la archifamosa novela de patrick suskind que o me ha pillado con la guardia baja o simplemente me ha encantad…	1	train
en cierto modo primera plana muy precariamente resumido es una película de billy wilder y en ella se dan cita también muy esquemáticamente planteadas los leivmotivs del autor sus particulares intereses en el cine su manera de ver la vida así que primera plana contiene sentencias formidables ironía sarcasmo mala leche de la buena no burda no cazurra diálogos vertiginosos personajes con una hondura…	1	train
muy de vez en cuando uno sale del cine pensando que algo ha cambiado ahí fuera o ahí dentro mejor dicho una extraña sensación te mantiene pegado a la butaca cuando los créditos se van perdiendo y te parece que con ellos se extingue poco a poco la magia que minutos antes te ha hecho sentir completamente hipnotizado después de la boda es dolorosa emotiva profunda dura una obra maestra nominada a lo…	1	train
little miss sunshine tiene posiblemente uno de los mejores guiones del año pasado y no me refiero en cuanto a contenido que también sino en cuanto a su técnica las pelis de acción interna como ésta son mucho más dificiles de escribir además de mucho mas aburridas de hacerlo un buen guión pocas veces es entretenido al leerlo porque no está hecho para eso está hecho para ser leido little miss sunsh…	1	train
¿recuerdas cuándo tenías doce años y viste por primera vez una pandilla alucinante ¿o cuándo tenías dieciseis y fuiste al cine a ver jóvenes ocultos pues yo si que me acuerdo y me acuerdo de las sensaciones que tuve viendo esas pelis y de lo divertido que era el cine entonces esa es la palabra que explica lo que es monster house diversión peli de terror animada lo suficientemente macabra como par…	1	train
doa dead or alive es un torneo de lucha donde participan los mejores en su especialidad y que se celebra en un compleja sobre una isla hasta allí llegaran invitadas a participar nuestras protagonistas christie una ladrona perseguida por la policía tina experta en lucha libre con un padre bastante peculiar kasumi una princesa que abandona su reino en busca de su hermano y helena hija del difunto o…	1	train
el cine de terror es un género que su máxima premisa es la de dar miedo o por lo menos causar sensaciones angustiosas en el espectador con el paso del tiempo muchos se desviaron de este propósito mezclando géneros en comedia acción o incluso erotismo en otras circunstancias se apostaba por el gore para impactar con la sangre pero dejando de lado la opción de causar auténticos nervios al espectado…	1	train
de la última y soberbia película de michael winterbottom lo único que no me gusta es el título y no porque no tenga su lógica que refleja bien el contenido de la historia sino porque no alcanza a transmitir toda la grandeza de una película ejemplar y que para quien esto suscribe nos muestra el futuro más inmediato por el que debe transitar el cine si ya camino a guantánamo era un pedazo de obra m…	1	train
muchas de las grandes historias de amor de todos los tiempos tanto en la literatura como en el cine giran principalmente en torno de parejas que poseídos por un amor y una pasión arrebatadora están obligados a mantenerse separados en función de aspectos sociales políticos o convencionalismos sociales brokeback mountain el nuevo trabajo del cineasta taiwanes ang lee cuenta una de estas historias q…	1	train
ya no hay niños en el mundo la premisa inicial de 'hijos de los hombres' dirigida por alfonso cuarón no nos viene dada en un letrero tipo 'star wars' ni por una voz en off ni los personajes se ponen a hablar directamente de ello cuarón deja que la tesis futurista del relato original de p d james sea simplemente la gota que ha colmado el vaso de un mundo tan desquiciado como por ejemplo éste en el…	1	train
antes de nada me disculpo por lo extenso de esta crítica y recomiendo a quien aún no haya visto alguna de las películas incluidas la última que no continue leyendo porque desvelo la trama de gran parte de la saga esta es una de las sagas más exitosas y más famosas de la historia del cine con todos mis respetos a bond james bond quien si el destino no lo remedia pronto algún día me regalará un rec…	1	train
este es del tipo de películas que me hacen feliz por lo que tienen de personal y por lo que pueden llegar a sorprenderme el tándem de michel gondry con el venerado guionista charlie kaufman había dado un producto tan extraordinario como olvídate de mí pero ahora el francés ha dado un paso necesario el de prescindir de kaufman esperemos que no defintivamente para zambullirse dentro de su propio un…	1	train
diversos planos de una desértica zona del sud de los estados unidos unidos por una voz en off del grandioso tommy lee jones reflexionando sobre el paso del tiempo abren lo que desde ya es la mejor película de los talentosos hermanos coen una obra maestra absoluta que fascinará a todo aquél que sepa apreciarla si de manera superficial analizamos no es país para viejos nos encontramos ante una senc…	1	train
adaptation está dirigida por spike jonze pero la auténtica estrella de este film es el guionista algo poco habitual pero es que no es cualquier guionista es charlie kaufman guionista conocido por películas como olvídate de mí como ser john malkovich o human nature todas ellas inigualablemente originales a kaufman le encargaron hacer una adaptación del libro el ladrón de orquídeas y a partir de ah…	1	train
esta película del danés es como otras que he visto de él una crítica a la intolerancia en este caso la intolerancia religiosa así como gertrud era una crítica a la intolerancia en el amor se trata de un proceso inquisitorial por brujería en el que se asoma la venganza y la maldición ya que herlofs marte implora por su vida al inquisidor que sin embargo tiene mucho que ocultar sobre la brujería y …	1	train
no se desde hace cuanto tiempo que lleva esta caja en lo más recóndito de la estantería sin que nadie mancillase el impecable plastiquito de regalo dominical que la recubría hasta hoy que en un arrebato de amor por el cine patrio hemos cogido las tijeras tras darle siete infructuosos bocados y hemos sacado el dvd de su involuntario encierro y vaya si me alegro de haberlo hecho la película trata d…	1	train
monster house supone un regreso más bien una regresión a la infancia a esos años ochenta que para muchos significan nuestra inocencia por aquel entonces el cine estrenaba productos orientados a los niños pero que podían ser vistos y disfrutados por los adultos entre todas las productoras surgidas por aquella época destacaba amblin auspiciada por steven spielberg de ella surgieron clásicos del cin…	1	train
cabalgar en solitario muy fiel traducción del original ride lonesome es un western de factura sobria sin efectismos subordinada a la narración de una historia y ajena a cualquier otra consideración estética a ello contribuye la profesionalidad de un director infravalorado ausente en los habituales listados de directores de postín que de cuando en cuando pueblan revistas del ramo o páginas de la r…	1	train
uno podría pensar que la tercera película de alejandro gonzález iñarritu es la síntesis mal resuelta de los peores defectos de sus anteriores trabajos amores perros y en mayor medida gramos o que incluso babel es la herida sin sanar de un cine de nuevo corte que lleva el efecto mariposa hasta los límites más exasperados de su propia realidad bajo la coartada de un mundo globalizado a la fuerza in…	1	train
hay que decirlo ya el laberinto del fauno es la obra maestra de guillermo del toro y quien esto suscribe reconoce que se aburrió mortalmente con el espinazo del diablo o decepcionó con hellboy así que cronos a parte el listón no estaba demasiado alto aún y admitiendo que el director mejicano posee ese llamado universo propio y un toque muy especial tenía sus posiblidades este relato híbrido entre…	1	train
hay veces que un grito supera el lenguaje se convierte en un símbolo de tal fuerza que no hay palabras para describirlo anna magnani regaló al cine el mejor de todos ver abajo es como el de munch hecho cine es curioso que las dueñas de los dos gritos más famosos del cine clásico y que me perdonen los puristas si me dejo alguno mueran a mitad de la película tanto magnani aquí como janet leigh en p…	1	train
regreso a un mundo a parte el mundo de tim burton donde dirige con mike johnson la nueva entrega de este universo propio donde los muertos no lo están tanto y los vivos no parecen serlo tim burton continua con su ya mencionado universo propio en la línea de pesadilla antes de navidad recreando ahora una antigua leyenda rusa que encaja perfectamente en ese estilo obsesivo por buscar formas refinad…	1	train
de vez en cuando hay películas que pasan desapercibidas con tanto blockbuster veraniego entre misiones imposibles y códigos cansinos entre mutantes y superhombres hay lugar para películas pequeñitas y deliciosas como en su momento fue un franco pesetas es el caso también de burt munro un sueño una leyenda una traducción medianamente correcta pero menos apasionada que su título original the world´…	1	train
las edades de lulú está basada en una novela de almudena grandes la actriz que iba a encarnar en un primer momento el personaje principal se negó tras conocer la explicitud de las escenas de sexo desde luego las escenas no son sin llegar a película pornográfica ni mucho menos monjiles más bien diríamos que están dotadas de una importante carga sexual desbordando sensualidad más bastamente que me …	1	train
en el año nadie esperaba que hitchcock fuese a realizar una película como psicosis el orondo director inglés llevaba durante mas de años en la cima del cine mundial con su elegante suspense con sus tramas persecutorias y con un cine personalísimo con unas constantes básicas claras en cada cinta que dirigía justo antes de ese año hitchcock se encontraba en su etapa mas madura y genial acababa de d…	1	train
en delmer daves creo el tren de las tres y diez film protagonizado por glenn ford y que se convirtió en un film de culto por tener un tratamiento diferente un western psicológico más cercano a sólo ante el peligro y a raices profundas por la tensión que producen que a los westerns imperantes en la época era un film imperfecto algo inverosimil pero realmente entretenido cincuenta años después y en…	1	train
giovani veronesi con guiones a sus espaldas películas dirigidas y interpretadas llega con la continuación de la italianamente famosa manuale de amore film de poca repercusión en españa yo creo que esto lo da el clima pero muy famosa en italia y en el resto de europa hay que destacar que este film italiano supera en todos los aspectos a su predecesor manuale d´amore los actores incluída elsa que c…	1	train
hay quien admira al ya tristemente finado robert altman por su heroica actitud de cineasta a contracorriente ácrata decadente y no atinan a ver que por encima de esa politización de su cine late hermosa una mirada pulcra singularísima que elude toda concesión a la gratuidad salvo la muy lamentable pret a porter y se ofrece libre complejo intelectualizado sin ser hermético en ningún momento short …	1	train
me gustan estas películas de rancios colores estas que pasan una y otra vez cuando se avecinan los periodos vacionales veanse navidades o semana santa me gustan por que puedes verlas un rato irte a hacer palomitas al servicio a jugar con tus hijos y cuando vuelves te siguen enganchando la he estado viendo esta tarde en lo que hacía más cosas y no sólo me he enterado si no que me ha gustado mucho …	1	train
para ponerme al día con clásicos este fin de semana me lancé a por freaks de tod browning algo que anima a verla es su duración apenas llega a la hora la historia es sencilla pero está relatada con gran maestría y sencillez tal vez las dos cosas vayan juntas la edición en dvd contiene una introducción especial del director en el que pone en conocimiento del espectador la naturaleza del término fr…	1	train
no son pocos los que dicen que a david lynch no se le puede dejar solo frente a un proyecto desatará la caja de los truenos hará todo lo que su mente y su intuición le dicten el universo propio se convertirá en un caos donde ordenar la más mínima pieza se convertirá en una amenaza la lógica témporo espacial desaparecerá del diccionario incluso surgirá un nuevo concepto de cine eso es ni más ni me…	1	train
pocos cineastas apuestan por dar una bofetada tan certera desbaratarlo todo y al momento volverse a ocupar de las cosas pequeñas de los detalles de las emociones intercalar situaciones cotidianas con momentos de gran intensidad dota de una particular riqueza al relato si no se tiene un pulso firme tantos altibajos pueden llegar a desconcertar haciendo intransitable un camino con curvas muy cerrad…	1	train
se pueden hacer buenas películas de buenos libros aunque nos extrañe y se puede hacer siendo fiel al espíritu y los personajes y traicionando la letra todo lo que haga falta para que el producto cinematográfico que jamás eliminará al libro de donde arranca pueda entenderse por sí mismo y sea en su propia estructura una obra que se aguante sola es lo que han hecho christopher nolan y su hermano jo…	1	train
dias después era al cine de zombis aunque no lo eran lo que la versión de steven spielberg de la guerra de los mundos al cine de invasiones extraterrestres el realismo primaba echo desde un punto de vista físico y primario la peli se tomaba el tema en serio y no trataba de tomar el pelo a los personajes cosa que por otro lado no tiene porqué ser malo si imaginas los meses posteriores al fina de l…	1	train
en las películas de david lynch hay siempre un desajuste moral una especie de disonancia que en casos extremos obsequia al espectador avezado con un espectáculo grandioso de perversión de retorcimiento pero lynch nunca cae en lo chabacano jamás se permite la licenciosa gratuidad de consentir frivolidades sentimientos de naturaleza plana todo en él propende a lo convulso todo se escora estruondosa…	1	train
la pasada semana pude ver azul oscuro casi negro y la verdad es que por distintas circunstancias la vi dos veces la primera de ellas fue el pasado martes de abril que fui como cualquier persona pasé por taquilla y cuando estaba haciendo unas compras vi una llamada perdida al entrar en la sala el gerente del cine me dijo que me había llamado que es que el próximo viernes iba a venir daniel sánchez…	1	train
cuando terminé de ver la película me quedé con la impresión de que había visto una revisitación de armas de mujer sin que tuviera nada que envidiar al clásico de mike nichols el recurso visto mil veces de chica busca la cima consigue una frescura en este film que me hace comprender por qué ha sido el sleeper del verano en usa una gran recaudación para una película que se lo merece por fin algo de…	1	train
director paul verhoeven duración más de dos horazas pero comodamente en el sofá se pasa agustito estreno de enero de espectadores seres humanos pero seguro que en la tele la habremos visto todo el mundo por lo menos un cacho películas como esta me recuerdan mucho al magnífico juego starcraft religión en korea es más una de las escenas de la película es sospechósamente similar a un video del juego…	1	train
antes de ponerme a escribir nada lo primero que haré es decir que la película contiene un giro inesperado a partir del minuto de proyección pero como no soy tan mala persona a pesar de lo que algunos puedan pensar no lo desvelaré aqui asi que quien quiera saber más ya sabe dicho esto y ojo a mis detractores puesto que voy a hablar de más cosas de lo normal clint eastwood ha demostrado ser un sóli…	1	train
poquitas veces doy estrellas a una película y en esta ocasión lo voy a hacer estamos ante un talento nato para la dirección ¡oops mel lo ha vuelto a hacer ha bordado el proyecto es todo un ejemplo a seguir por aquellos actores que se introducen en el mundo de la dirección mel ha sobrepasado los límites de lo que se llama hacer cine sus últimos trabajos se fusionan con un fondo documental que hace…	1	train
furia de titanes es todo un clásico ¿será por la totalmente prescindible labor del director ¿o por los actores no y no la respuesta es por si alguien no lo sabía los efectos especiales obra y gracia de ray harryhausen que se las apaña para preñar de magia a esta película cosa que si hubiesen llevado a cabo los ordenadores no tendría ni la mitad de encanto empecemos por el principio ¿por dónde si …	1	train
king vidor dirigió en esta magnífica película protagonizada por gary cooper y patricia neal está basada en una novela que se adaptó a guión cinematográfico por su misma autora ayn rand howard roark es un arquitecto modernista y totalmente rompedor pero lo realmente moderno y rompedor de este hombre es su integridad y honor tras pasar mucho tiempo siendo rechazado por sus ideas totalmente revoluci…	1	train
julio cortázar maneja una remington o una contax la máquina de escribir y la máquina de fotos blowup deseo de una mañana de verano es la película de un cuento que no consigue en modo alguno informar sobre ninguna historia y sencillamente discurre impasible por los vericuetos siempre falibles del lenguaje y los mecanismos ortodoxos sobre la forma de contar un cuento la conclusión es que el cuento …	1	train
alguien me advirtió hace tiempo que el cine de bresson era tan enriquecedor como disfrutar una mañana en un banco de un parque leyendo un libro sobre el existencialismo eso o parecida cosa como no tenía yo el gusto de conocer la obra del director francés acepté el símil sonreí y guardé en la memoria la hipérbole el chiste barroco y ofensivo en el fondo bresson nunca se me puso a tiro y fueron pas…	1	train
aplausos por favor plas plas plas plas plas plas plas plas plas plas plas plas plas plas plas plas plas plas plas plas plas plas plas plas plas plas plas plas plas plas plas plas plas plas plas plas plas plas plas plas plas plas plas plas plas plas plas plas plas plas plas plas plas plas plas y plas muchas gracias la película trata sobre un niño de esos que no existen en un mundo imaginario con u…	1	train
yimou zhang no es por puro capricho uno de los directores asiáticos más respetados su fantástico currículum heroe tigre y dragón la maldición de la flor dorada hace las delicias de cualquiera su gusto exquisito para rodar las películas se hace palpable en cada una de sus producciones no hay que ser un gran crítico para admirar la clase y estilo de zhang cuando rueda las escenas de artes marciales…	1	train
tarkovski introduce un esclarecedor prólogo en el que asistimos a la sorprendente curación por hipnosis de un muchacho tartamudo con frecuencia el espectador de este largometraje se ha mostrado un tanto desconcertado por la brusquedad y la falta de relación con el resto de la historia que aparentemente caracterizan a dicha secuencia aunque nada más lejos de la realidad ya que a poco que nos pregu…	1	train
¿en cuántas ocasiones nos hemos parado a pensar en cómo la suerte influye en las cosas ¿cuántas situaciones de nuestra vida no han estado marcadas por ese azar ¿cuántas veces nos preguntamos ¿qué hubiera pasado si y nos damos cuenta de lo mucho que la suerte tuvo y tiene que decir en nuestras vidas woody allen nos cuenta una historia en la que la suerte y el azar cambian el destino de los persona…	1	train
'this is england' el nuevo largometraje del director británico shane meadows nos muestra la vida de un grupo de auténticos skinheads cerveceros juerguistas y amantes de la buena música jamaicana que acojen a un niño de doce años sin ningún tipo de relación social y le convierten en uno de ellos todo se tuerce cuando regresa combo un antiguo amigo que influenciado por ideas nacionalistas y racista…	1	train
lleva esta película en la estantería dentro del pack stanley kubrick lo menos un lustro pero no me animaba a verla el cartel la verdad que no es muy interesante hasta que me comentó mi medio calabacín que era de risa así que con esa premisa y dado que mi carrera como crítico cinematográfico tiene que estar trufada de referencia a arcaicos films me dispuse a verla con el bebé que va a aprenderse l…	1	train
en pocas ocasiones verán a un servidor rendirse incondicionalmente ante las cualidades como cineasta de algún director en los tiempos que corren cosa harto dificil dadas las dificultades con las que se suelen encontrar todos ellos a la hora de rodar en cuanto a libertad creativa ser esclavos de las modas o de los gustos del público para llegar a una determinada franja de espectadores pero aún hay…	1	train
visiones fílmicas sobre el fin del mundo hay muchas y de todo tipo desde catástrofes nucleares epidemias mortales hasta las mas improbables como invasiones extraterrestres y rebeliones robóticas pero la que se propone en hijos del hombre es una de las más realistas y escalofriantes que he visto en mucho tiempo ¿y qué tal si el hombre es su propio verdugo ¿y que tal si un día la especie humana pie…	1	train
cuando terminó la proyección de la vida de los otros en una sala de cine inusualmente llena para tratarse de una película alemana se hizo uno de esos silencios tan únicos y especiales que hacen presagiar una atronadora ovación en la que todos hubiéramos participado de buen grado y animosamente de haber habido alguien que rompiera el fuego lo decía sacai nada más aparecer los títulos de crédito es…	1	train
frank miller tenía la batalla de las termópilas grabada a sangre y fuego desde que en su infancia vió la película el león de esparta the spartans que fue una de sus grandes influencias de la infancia por lo que cuando se consideró capacitado para ello dedició dar su propia interpretación de aquel hecho en una novela gráfica que recomiendo leer encarecidamente zack snyder en la que es su segunda p…	1	train
así como los japoneses de cartas desde iwo jima hablan en japonés y no en inglés aunque sea una película estadounidense su director clint eastwood también habla otro idioma el suyo propio todos sabemos que el director tiene un estilo clásico perfeccionista y más bien minimalista es el estilo eastwood el cual poco se parece con el de muchos otros directores su último y aclamado film el encargado d…	1	train
stephen chow es hoy después de siete películas el hombre n° del cine en china la popularidad lo hizo estrella aunque también en sus films es el director el productor el guionista y el cerebro total detrás de su producto como lo hacían también las viejas glorias como charles chaplin y buster keaton y a ellos es justamente entre otros a quienes homenajea chow con sus comedias frescas y danzantes co…	1	train
el azar no obsequió a buñuel con la fe tampoco convino esa suerte de intolerancia en materia teológica conformó una obra única que vino a representar en parte el convulso panorama político e ideológico de la españa de la que don luis fue forzado a huir todo ese agitado ideario de apostasía militante y anarquía estética tienen están formidablemente escritas en el ángel exterminador que vale tanto …	1	train
hay millones de películas de terror al año de hecho la mayoría son copias de copias de remakes de antaño pero la que nos ocupa reinventó el género nada volvió a ser lo mismo y lo que es más importante nadie volvió a ser igual en ningún momento niego que esta sea una de las obras más sobrevaloradas de hitch pero al igual que sucedió con los beatles el público conectó de una forma especial y cuando…	1	train
últimamente me estoy cansando de leer la cantinela de que se está agotando la creatividad en hollywood que hay multitud de secuelas y remakes etc lo malo es que muchas veces esto sale de las plumas de los críticos más famosos del país quienes parece ser que no recuerdan que prácticamente desde sus inicios el cine se ha nutrido de segundas partes y remakes por sólo citar unos pocos ejemplos king k…	1	train
el esfuerzo del director por hacer que esta película se convierta en su obra maestra por poco le cuesta la salud el dinero y su mujer xd y es que el genial peter puso tanto empeño en el proyecto que adelgazó unos kilos en poco tiempo sobrepasó el presupuesto inicial en millones de dólares y lo de su mujer son chismorreos o sea estamos ante una peli cuidada hasta el más mínimo detalle con unos efe…	1	train
a veces a uno le es más fácil dar su opinión sobre un film que tiene agujeros por todos lados se puede criticar una malísima actuación un guión infumable o una historia que no tiene dónde cogerse lo malo es cuando te encuentras con un film que emociona conmueve y mantiene tu corazón encogido como una pasa no sabría como describir mi reacción ante hacia rutas salvajes he llorado como un niño con s…	1	train
pasión de los fuertes es el anti western ford descarta fijar su talento en la acción pura aunque ésta acuda en su momento y fije el tono épico y trágico del género tampoco es un western barroco la economía de medios y la ausencia de artificios da un esplendor poético inusual subordinado a la conquista de unos ideales y al romanticismo del nacimiento de una nación porque ford cuenta eso la fundaci…	1	train
decía alex de la inglesia su director en una de las multitudinarias entrevistas que ha concedido con motivo del estreno de esta película que se había distanciado un poco del cine comercial porque no deseaba andar pidiendo permiso siempre a los productores para hacer su película siento decirle señor de la iglesia que si hay un film de su carrera que poco por no decir nada tiene que ver con ella es…	1	train
el denominado cine gore se inspira en historias que remiten a los aspectos macabros de la existencia humana tales como la sangre vísceras y la carne sometida a todo tipo de violencia que provoca la vejación del ente humano en su dimensión material lo cual puede originar un torbellino de imágenes que afectan a las sensaciones específicamente la repugnancia explotando una temática tan universal com…	1	train
si pudiéramos que describir la película en unas cuantas palabras diríamos que nos encontramos ante un clásico moderno el director y sus dos guionistas el cotizado paul haggis y una japonesa iris yamashita basados en el epistolario del general tadamichi kuribayashi convierten al filme en una experiencia moral y física claustrofóbica a la vez ya que muestran el calvario de miles de soldados nipones…	1	train
imprevisible genial deslumbrante imaginativo o simplemente un genio que con una cámara cuatro duros y actores amateurs se saca de la manga obras magnas con la facilidad de quien es diferente o está dotado por el gen del don para contar historias realmente se me agotan los adjetivos para describir todas las emociones que andrew parkinson me produce cada vez que decide sacar a relucir su enorme tal…	1	train
rec acojona narra una jornada de trabajo en mientras usted duerme inquietante título para un show programa televisivo que presenta ángela al más puro estilo españa directo y que en esta ocasión se acerca al cuerpo de bomberos de barcelona con quienes pasará una noche de guardia acompañada por pablo su cámara y testigo principal por no decir protagonista absoluto esa cámara y el terror en directo …	1	train
que burda copia me dije cuando vi el poster de el ilusionista a pocos días de lanzarse los primeros pics de the prestige edward norton jessica biel y paul giamatti que reparto tan extraño volví a preguntarme total mi entera predisposición a no pasarle ni una como venganza de adelantarse en estreno con un tema que mi adorado nolan ha debido de bordar resultado que gilipollas soy a veces el ilusion…	1	train
se crea por necesidad porque es una manera de entender la vida de vivir y de expresarse como cocinero no entiendo mi trabajo sin investigar sin indagar en ese espíritu inquieto que define al ser humano esto lo escribe quique dacosta factotum de el poblet uno de los restaurantes más afamados de nuestro país y por extensión del mundo mundial pero si le preguntaran seguro que sus palabras serían sus…	1	train
cuando nació este blog ahora hará algo mas de un año la película que realmente me inspiró ha hacerlo fue the rocky horror picture show se trata con toda seguridad de mi película preferida dentro de lo que yo llamo el otro cine esas películas de culto diferentes al resto con una legión de fans que las adoran por ser lo que son por ser especiales unos fans que se sientes bichos raros por ver este t…	1	train
me pregunta mi hermano si para ver y disfrutar cartas desde iwo jima es necesario haber visto previamente banderas de nuestros padres dado que como es notorio y sabido clint eastwood ha rodado dos películas diferentes ambas inspiradas en los mismos hechos y la respuesta es que no que para disfrutar de ese pedazo de obra maestra incontestable lúcida y emocionante que no sensiblera que es cartas de…	1	train
he de confesar que no me esperaba semejante arrebato de humor epatante de winterbottom antes de ver su a cock and bull story historia de una polla y un toro semanas atrás había visto un film suyo código a caballo entre la ciencia ficción y el drama romántico que me dejó bastante indiferente y antes de esta disparatada comedia presentada a concurso en san sebastián este director también había estr…	1	train
antes de nada felicitar a todos mis lectores el año nuevo que acabamos de estrenar espero este año estar al mismo nivel que el año pasado o que por lo menos os siga gustando lo de que leeis bueno resulta que estábamos viendo la programación televisiva con varias películas interesantes cuando mi medio calabacín ha comentado que no había visto braveheart tras tres descargas al corazón y media hora …	1	train
de entrada un aviso dulce emma querida bobe no es cine con mayúsculas como lo pueda ser las uvas de la ira o psicosis o casablanca o el árbol de la vida no es cine que haya marcada a una generación y que luego haya marcado a otra y lo que venga no es cine manifiestamente popular del que podamos oir hablar en una mesa de un bar o en la tertulia improvisada en la cola de un cine pero es cine con ma…	1	train
zodiac es con diferencia la película más completa y madura de david fincher uno de los cineastas más interesantes y polémicos de la actualidad un título que rompe con su habitual vertiente excesiva y que a pesar de recurrir de nuevo a la figura de un serial killer se distancia totalmente del estilo empleado en la brillante seven tras zodiac se esconde otro modo de afrontar el género en donde la a…	1	train
nunca segundas partes fueron buenas eso al menos se suele decir para las películas que son secuelas o remakes vamos a hablar de una excepción que confirma la regla vamos a hablar de ha nacido una estrella de george cukor se trata de una cinta basada en la que realizó y escribió william a wellman en narraba la historia de norman maine un actor en decadencia y alcohólico que descubría a vicki leste…	1	train
infamante forma de titular una memorable película posiblemente motivado por el temor del distribuidor a que el personal hispano se pensara que estaba ante una recreación progresista solidaria del naufragio de aquel petrolero frente a las costas gallegas y las posteriores repercusiones que tuvo para con el gobierno de chema graznar y es que la falta de imaginación de los tituladores patrios es lam…	1	train
algunos autores tras ver peligrar sus respectivas carreras deciden volver al cine de sus principios los hermanos coen llevaban dos comedias muy por debajo de las expectativas de unos cineastas siempre bien reconocidos crueldad intolerable o the ladykillers significaban un alarmante retroceso en el talento demostrado en anteriores ocasiones sobre todo en el cine negro que brindaron en el principio…	1	train
he de reconocer que indiana jones y la última cruzada vista justo antes de la última entrega no envejece nada bien se trata de la única aventura del doctor jones con tiempos muertos y minutos no tediosos pero sí poco ajetreados recuerdo que mientras la revisaba no podía dejar de pensar en esta cuarta parte en darle al stop al dvd y enchufar esta nueva aventura que se descubre como la mejor y más …	1	train
escéptico me hallaba durante todo este tiempo pues una adaptación musical de una película del rey del cine trash john waters podria ser tan friki que no sabría distinguir si me hubiera encantado o me hubieran dado ganas de pegarme un tiro yo ya de por sí soy bastante friki no lo niego pero temía que este musical me sobrepasara rozara el absurdo el esperpento el engendro y se quedara en una más de…	1	train
por fin llegó la nueva obra de tim burton el director del unierso personal y oscuro algo que ya se ha convertido en tópico de tanto repetirlo pero que es cierto su personal obra llena los cines de fantasía humor negro y una visión impresionista de las historias que adapta sweeney todd es un barbero atormentado que vuelve a londres con ganas de venganza después de haber estado encarcelado injustam…	1	train
compone guillermo del toro una película tremenda bien rodada construida sobre un guión sólido sin brechas que hace de ella tal vez lo mejor del director mejicano con permiso de cronos a mi gusto su otra mejor obra y digo compone y no dirige porque al igual que juan palomo él hace todo dirige guioniza y produce una cinta que basada en las historias que imaginaba en su niñez mezclada con la cruel y…	1	train
hoy hace años de los terribles acontecimientos a los que alude esta película sobre todo en norteamérica se ha discutido mucho acerca de la conveniencia o no de la misma no obstante vista la acogida que en los mismos estados unidos ha tenido parece obvio que ha llegado en buen momento tanto en cuanto obra cinematográfica como en calidad de recuerdo de quienes murieron en aquella triste desconcerta…	1	train
cuando uno se encuentra ante un guión donde las frases memorables son tantas que apenas si puede uno recordarlas todas o elegir una para abrir una entrada como ésta y cuando ese guión presenta una historia cuya trama le mantiene a uno en vilo hasta el final y el ritmo funciona como un reloj suizo y los personajes interaccionan entre sí de tal modo que uno llega a pensar que lo real se encuentra e…	1	train
uno llega tarde despues de unas excelentes críticas en esta misma web pero el recuerdo feliz de esta lánguida película de jarmush hace que uno tenga ganas de escribir unas líneas lenta parsimoniosa se toma su tiempo para relatarnos sin prisa la vida amorosa y los infortunios de don johnston un hombre vencido de la larga lista de hombres vencidos interpretados a la medida por un genial bill murray…	1	train
vamos vamos no seais tan duros compis críticos es increíble como se ha mejorado graficamente la vida obra y milagros de este ogro bonachón que admitamosló nos encanta mucho ha llovido desde que vimos por primera vez la aparición de este personaje en el cine pero a pesar de todo este tiempo y de los anteriormente mencionados gráficos mejorados sherk conserva toda su frescura su ingenio y originali…	1	train
¿qué decir de que no se haya dicho ya a estas alturas todo el mundo sabe que va de las batallas entre persas y espartanos que transcurre en las termópilas y que está fielmente basada en un cómic de frank miller todo eso es información objetiva que está recogida en decenas de webs y blogs revistas y periódicos de lo más variado así que vayamos con lo subjetivo y lo subjetivo es que me ha parecido …	1	train
¿cuales son esas pelis que a uno se le vienen a la cabeza cuando se habla de ese concepto que es el de clásicos modernos es un concepto extraño con el que los cinéfilos nos encontramos constantemente puedes creer en él o no pero existe muchos tienen la respetable opinión de que una peli debe sobrevivir durante años como peli de culto para convertirse en un clésico otros piensan que hay pelis que …	1	train
scoop se podría traducir como exclusiva o primicia y es una palabra que se aplica en el mundo del periodismo en la nueva película de woody allen la primicia le viene revelada a una estudiante de periodismo novata una scarlett johansson que personalmente me recuerda a marilyn monroe en alguna de sus interpretaciones más cándidas e inocentes desde una aparición espectral del más allá un periodista …	1	train
director vicente escribá duración menos de hora y media nadie da más por menos estreno de febrero de espectadores seres humanos en valenciano está escrito al castellano traducido yo bien me he reido e incluso me ha alegrado el pito una película de constumbres aunque mas de uno por tuno hubiera acabado en la lumbre una crítica me pidende esta película que por casualidad encontré tetas y culos por …	1	train
resulta difícil desentrañar cómo operan los engranajes de la empatía porque en muchos casos ésta suele derivar de leves detalles o recónditas casualidades y puede cogernos tan de improviso o calarnos con tal profundidad que de súbito nuestra percepción de la vida gire ciento ochenta grados por similar trance pasará en la vida de los otros el capitán gerd wiesler un espléndido ulrich mühe uno de l…	1	train
director mariano ozores duración minutos estreno de diciembre de espectadores de seres humanos conversación en la mansión subterranea de la familia de chinchan de las altas cumbres y los floridos valles yo podíamos ver la ópera prima de mariano ozores ella las de tetas las ves con tu hijo yo que no que esta no es de tetas ella ¿que dice el libro de cine yo que es una comedia ligera insustancial p…	1	train
durante las dos primeras semanas de julio del año la costa de nueva jersey un lugar donde que muchas personas elegían como vacaciones y en el que se estaba creando una incipiente industria turística se vio aterrorizada por una serie de ataques de tiburones que se saldaron con cuatro muertes y una persona herida la ola de pánico fue tal que aquel verano quedó en el inconsciente colectivo norteamer…	1	train
esta popular comedia dio a hollywood una de sus imágenes más emblemáticas marilyn monroe luciendo sus piernas en cinemascope como consecuencia de un travieso aire curiosamente esta aparición la más promocionada de la cinta fue vetada por la censura por lo que no fue vista por sus primeros espectadores de todas maneras disfrutaron de una extraordinaria comedia que ha trascendido todas las épocas c…	1	train
el otro día me llamó mi amigo rafa y me dijo que si nos pasábamos por el estreno de locos por el surf que era por la tarde ciertamente con ese nombre y tras ver el cartel me lo pensé muy mucho y tras quedarme sin excusas que darle tuve que decir que si oye que acierto más grande para empezar que gusto ir a la sala que tiene sony al lado de industriales en la castellana asientos preparados para go…	1	train
la película de elia kazan fiel transcripción de la obra de tennesse williams tiene un alma femenina que se convierte en verdadero eje temático en un relato que va más allá de su apariencia de melodrama sobre la vida en pareja lo cual tan solo es un tema colateral a la furiosa y multifacética expresión femenina que encierra en sus grandes momentos focalizados desde las primeras imágenes en las que…	1	train
hay películas que por la razón que sea pueden tratar muchos temas a la vez y no resultar liosas neil jordan es capaz de conseguirlo su último trabajo desayuno en plutón puede empezar con la historia de un niño que tiene tendencias homosexuales y al cabo de media hora puede tratar el tema de unos miembros de ira que pretenden poner bombas en la ciudad aunque ambas historias estén relacionadas no c…	1	train
con seven fincher recuperó renovó influenció e impulsó toda una moda y un nuevo género de películas y series de televisión sobre asesinos en serie cuando ya pensábamos que tras la insufrible saturación de ceseies e imitaciones de aquella magistral propuesta de fincher no restaba aliento alguno ni espacio creativo para nada más fincher regresa con la sorprendente zodiac que además esta basada en h…	1	train
lo que le ha pasado a el último tango en parís no tiene parangón razonable en cualquier otra película de cine de calidad han prevalecido algunas imágenes en nuestra memoria colectiva y se han borrado el resto ha quedado el ascensor donde los amantes se ponen de un lúbrico vitaminado ha quedado el pubis muy negro e hirsuto de jeanne maría schneider su cuerpo menudo sus piernas cortas su cara de ni…	1	train
con 'death proof' tarantino no hace más que re incidir en sus lugares comunes desde el inicio personajes de moral ambigua cuando no delincuentes acción medida con cuentagotas excepto 'kill bill vol ' claro banda sonora y ambientación que remiten a los 's sin llegar a localizar el relato en esa década y lo más importante la bandera de su cine los diálogos interminables intrascendentes banales cool…	1	train
esta película consigue transmitir todo lo que pretende es intensa y asfixiante de ahí que esté ambientada en el día más caluroso del año vemos a casi todos los personajes sudando y luego encima se pone a llover para crear un ambiente de calor húmedo agobiante esto que parece un detalle sin importancia a mi me parece bastante importante ya que si fuera un día soledad y normal la película no sería …	1	train
un avión aterriza un pasajero solitario que escucha con sorna el consejo del viajero que lo acompaña desde el asiento contiguo bajo la chaqueta esconde un revólver es un policía en el aeropuerto le espera un chofer con su nombre escrito en un cartel sabemos que su nombre es john mcclane ha viajado hasta los ángeles y california es su primera ironía es un hombre corriente y parece adivinar que no …	1	train
blache llega a nueva york a visitar a su hermana allí conoce a stanley marido de su hermana un hombre rudo y viril el hombre no tendrá ninguna consideración para con su cuñada excelente film del maestro elia kazan sin duda una de sus mejores obras y la que le dió la fama mundial a su protagonista masculino marlon brando este ya hizo el papel del rudo kowalsky en teatro junto a kim hunter lo mismo…	1	train
el batman de christhoper nolan deja a los anteriores versiones como meros esbozos o solo débiles acercamientos de la esencia del hombre murciélago y su onírico mundo no es que las dos de tim burton estén ahora mal acercó con vitalidad al verdadero batman alejándolo del clown televisivo sino que su alabada oscuridad y visión se ven superada por esta nueva versión y con toda seguridad a años luz de…	1	train
all about eve es una furiosa mirada al mundo de las estrellas del cine y el teatro la idolatría y la ambición ocupan el centro de gravedad en torno al cual giran los sentimientos la necesidad de ver reconocidos los méritos y de compensar la debilidad con el amor del público y valga este subrayado pues el conjunto de relaciones descrito apunta a la necesidad tan común y elemental de ser amados a p…	1	train
la naranja mecánica es mi película favorita ahora mismo tenía ciertos prejuicios contra ella pero tras verla me di cuenta de que es la única que existe acerca del verdadero significado del mundo moderno luis buñuelfilm que con aciertos y errores tiene el status de obra clásica influencia de una generación entera de cineastas y cinéfilos desde varios puntos de vista como el estético el moral hasta…	1	train
la segunda guerra mundial ha sido y es uno de los grandes filones para el cine norteamericano antes incluso de finalizada la guerra aunque con la victoria en europa asegurada la maquinaria de hollywood comenzó a realizar las primeras películas propagandísticas sobre la contienda una vez pasada la euforia por el positivo desenlace los films se hicieron menos panfleteros y algo más ajustados a la r…	1	train
no sé si es cosa de la generación espontánea o de una alineación específica de los planetas pero el caso es que en un territorio determinado se prende una chispa y comienzan a brotar genios la gran terna griega sócrates platón aristóteles el siglo de oro español o el renacimiento son los ejemplos más significativos seguramente el último gran boom se produjo en rusia entre mediados del siglo xix y…	1	train
no hay más que leer los periódicos o encender la radio para comprobar que tristemente en la españa de hablar sobre la guerra civil la dictadura y la represión franquista es polémico hay quien opina que lo mejor es no hablar del asunto y olvidar pero quien deja a un lado la historia está condenado a cometer los mismos errores del pasado y el cine salvo contadas excepciones ¡ay carmela las biciclet…	1	train
desde luego cada vez más y sobre todo despues de ver memento mi aprecio hacia christopher nolan a crecido desde disfrutar batman begins hasta pasarlo pipa con el truco final entonces me compré memento y bueno una verdadera maravilla empecemos por la dirección de nolan simplemente brillante desde el primer momento hasta el último nolan hace gala de una genialidad que nos acompaña durante toda la p…	1	train
this is england es la película revelación del cine inglés del pasado año se podría definir como una especie de england history x tanto en espíritu como en concepción sustituyendo a edward norton por stephen graham y a eduard furlong por thomas turgoose su director shane meadows ya había hecho otra cinta con temática similar érase una vez en los midlands en esta ocasión la historia se centra en un…	1	train
dicen los gringos que las actrices actuales mas sexis son scarlett johansson angelina jolie jessica alba jessica simpson keira knightley y halle berry pero pienso que a partir de hoy tienen que considerar a una nueva actriz que compite en belleza con todas ellas caballeros les presento a flora martínez quien desde hoy debe de ser recordada por su excelente trabajo en rosario tijeras y no sólo es …	1	train
sé que se estrenó hace más de un mes pero debido a una serie de cambios laborales ya no puedo acudir a los estrenos de prensa por lo que como cualquier mortal debo situarme en las salas de cine convencionales a la vez que organizo mi tiempo así que vi este largometraje un mes después de su estreno y sinceramente me pareció tan extraordinario que me sería complicado no hablar de él la esencia de s…	1	train
esta semana que a nivel personal no lo estamos pasando demasiado bien teníamos ganas de ir al cine a desconectar y tal vez la mejor manera de dejar por un rato las preocupaciones era una comedia musical hairspray tenía todas las papeletas para eso para dejarnos disfrutar con su historia su música y su reparto durante min sinceramente la cinta lo consigue y no solo uno se pasa toda la película med…	1	train
hace ya algunas semanas que ví esta magnifica película ópera prima de florian henckel von donnersmarck que ganó muy merecidamente el óscar a la mejor película extranjera si el mundo fuera justo y los óscars unos premios universales ulrich mühe y sebastian koch se habría llevado los premios a mejor actor de este año no sé qué tal estará forest whitaker en el último rey de escocia pero lo que hace …	1	train
por fin después de tanto tiempo deseando verla gracias a unas críticas muy favorables y un trailer harto prometedor acabo de llegar de la segunda sesión de v de vendetta adaptación cinematográfica de la novela gráfica creada por alan moore guión y david lloyd dibujos allá por la década de los ochenta mis expectativas eran altísimas pero siempre acompañadas de un atisbo de malas vibraciones dado q…	1	train
dentro de mis ideales considero que alcanzar la perfección es imposible florian henckel von donnersmark no lo consigue con la vida de los otros pero sí alcanza un nivel de pulidez absoluta de sentimientos contenidos y de belleza excepcional que sin duda merece un oscar bien merecido alemania siempre ha sido un país donde el cine que se realiza es más bien polémico hay pequeñas maravillas del cine…	1	train
a consecuencia de haberse expuesto a nubes radioactivas un hombre comienza a ver disminuido su tamaño progresivamente con ello su relación con el mundo cambiará notablemente comenzando con su novia y más tarde con los simples objetos caseros y el gato de su casa uno de los míticos títulos del cine de ciencia ficción de todos los tiempos descubierto en la televisión gracias a chicho ibáñez serrado…	1	train
tenía wilder la máxima de no aburrir nunca su arma proverbial era la inteligencia sus películas la derrochan sin excepción la advertimos en la monumental obra seria el crespúsculo de los dioses días sin huella perdición testigo de cargo y en la fascinante obra cómica con faldas y a lo loco uno dos tres la tentación vive arriba el apartamento se ubica entre la risa y el llanto se instala sin dific…	1	train
para los escépticos que creíamos que el cine estaba perdiendo todo grado de humanidad y se estaba hundiendo en la más absoluta vulgaridad aún nos queda ingmar bergman aún nos queda su obra de confesiones de fugaz luz entre tanta oscuridad de música celestial que requiere una reflexión obligada previa a su visionado nuestro placer de todos modos será breve bergman según sus propias palabras firma …	1	train
atrévete a penetrar en una historia que eres tan culpable como el que más atrévete a sentir el miedo a palpar muy de cerca la realidad de que nadie está libre de pecado ni de sufrimiento atrévete a mirar dentro de ti traicionarte recrearte en tu violencia injustificada atrévete a jugar ya es demasiado tarde estabas jugando mucho antes de lo que creías una vez más el director austríaco golpea dura…	1	train
superbe navet ce film sans scénario sans action sans rien meme pas le droit d'avoir le statut de nanar incroyable qu'on est pu produire ce machin	0	train
un scénario sympa au début mais on déchante vite par le manque de rebond	0	train
ouch quelle histoire abracadabrantesque il y a les inconnus qui s'incrustent les autres censés être amis on y croit pas une seconde et tout le monde veut sauter tout le monde et avec quelle discrétion bref ça tient pas la route	0	train
un film que je m'attendais à quelque chose de bien mais qu'il m'a énervement déçu le scénario de base est intéressant mais il a été gâché par des personnages un contexte et une mise à l épreuve sans rien d'imaginatif personnellement je n'ai pas envie de parler du casting vous aurez compris il y a vraiment quelque chose qui m'a dérangé dans ce film dont je ne sais pas quoi car il y a beaucoup de c…	0	train
n'est pas charlots qui veut un film sans intérêt sans gags réussis sans surprise un film qui endort et qui est très loin d'être passionant et d'être écrit a oublier	0	train
le titre me faisait frémir et ben j'ai ete déssus encore un film en caméo qui n'apporte rien a part les dernières minutes un peu sanguignolante il n'y a rien d'interessant l'actrice vu déjà dans shuttler island est certes très bien mais on n'avance pas et on s'ennuie	0	train
j ai décidé bien gentiment de laisser une seconde chance à ce film d horreur qui m avait bien peu plu lorsque je l ai découvert il y a quelques années et malheureusement je dois bien avouer que je n ai toujours pas ressenti une très grande peur lors de cette nouvelle vision l interprétation de barry watson manque quelque peu d implication le scénario ne propose rien de très original et les effets…	0	train
alain delon est un acteur qui ne m'a jamais ému à cause de son impassibilité arrogante vraiment insupportable en plus ce film de gangsters n'a aucune envergure le scénario est convenu et sans surprises archétypal des années du cinéma français ennuyeux à mourir seules les scènes d'action sont à peu près bien chorégraphiées bidon	0	train
dommage il y avait de quoi faire un bon film mais josh hucherson avec ses traits mous son regard mou sa gestuelle molle et son jeu mou rend ce film terriblement mou	0	train
bruce willis se souvient il qu'il a été acteur et de fameux films d'action dans les années qui plus est difficile à dire son dernier bon film remontant à il y a déjà quelques années il faut croire que stallone le traitant de fainéant pour expendables avait finalement bien raison voilà qu'avec son nouveau majordome attitré steven c miller trois films en trois ans et le gus a aussi tourné avec nico…	0	train
l'atout principal du film étant son scénario le metteur en scène n'a pas cru bon d'en assurer le passage à l'écran allant jusqu'à interrompre son film pour de longs commentaires sur les personnages soit disant pour nous les présenter en plus du jeu pitoyable des acteurs de l'absence totale de mise en scène et de bonnes répliques le film s'embourbe dans ses effets puérils et ne parvient jamais à d…	0	train
je ne comprends pas je me suis furieusement ennuyé pourtant j'adore les films sur le japon j'aime les chambara j'apprécie takashi miike l'univers est très bien retranscrit et pourtant je n'ai jamais réussi à rentrer dedans une réalisation décousue en est sûrement la cause tant pis	0	train
avec l'immense succès des deux premier opus les producteurs ont jugé bon de réitérer les mésaventures de la délirante famille ubriacco mais les jeunes acteurs ont grandi et il faut donc les remplacer alors au lieu de les faire à nouveau parler dans leur tête marque de fabrique de la série c'est au tour de leurs nouveaux animaux de compagnie de penser et dialoguer comme des adultes sous fond de pé…	0	train
répondant aux critères du film d'aventure de l'époque henry king réalise avec capitaine king un film qui paraît bien fade aujourd'hui rien dans l'histoire n'est profondément original la recette est respectée le héros charismatique la romance la rivalité avec un ami d'enfance l'exotisme des décors la beauté du technicolor tout est là mais la sauce ne prend pas vraiment car l'on a déjà vu tout ça b…	0	train
un film qui comporte très peu d'intérêt à part j'espère pour les amateurs de ce personnage	0	train
long ennuyeux des références qui s'adressent à ceux qui avaient vingt ans dans les 's rien à sauver en ce qui me concerne à part jack black	0	train
adam green se fait plaisir en réalisant ici un film totalement old school un slasher typique des années où hatchet qui signifie hache sort avec plus deux ans de retard en france sous le titre butcher qui signifie boucher plutôt étonnant de retitrer un film en france par un second titre en anglais les amateurs de gore seront aux anges avec ce thriller horrifique et trash où les démembrements et le…	0	train
voilà un film fait à partir d'un rêve franchement le mec il aurait mieux fait de ne pas s'en rappeler heureusement que la présence de depardieu valorise les prises je pense que c'est un des films les plus nuls qu'il m'est été donné de voir ces dernières années	0	train
kull le conquerant est un film d'heroic fantasy tout de même assez moyen certes la mise en scène du réalisateur est assez interessante par moments surtout en ce qui concerne les scèes de batailles mais par contre j'ai trouver les acteurs vraiment très moyens bon apres il reste la beauté de tia carrere notamment pour nous donner envie de regarder jusqu'a la fin ce n'est pas le plus mauvais films d…	0	train
faute de savoir si ce troisième volet de delta force tient la distance il existe au moins deux autres moutures avec l'ami chuck norris et avec un minimum de script delta force certes ça ne cassait pas des briques mais au moins il y avait un billy drago delta force qui incarnait un vilain sèduisant dans son incommensurable mèchancetè original delta force the killing game oui uniquement pour la scè…	0	train
je ne connais pas le film original mais là c'est pour les pouffent bofs qui se touchent sur bridget jones pauvre père qui veut faire plaisir à sa fifille et se voit presque ruiné une fille insortable gâtée pourri surtout qu'un mariage dit le plus beau jour de sa fie finit toujours par un divorce surtout les pétasse qui mouillent avec leur robe de mariage et qui dit je la mettrai une seule et dern…	0	train
aucune étoile bill muray jarmusch et une bo extraordinaire de mahmoud ahmed mon film le plus attendu et quelle deception un ancien don juan cinquantenaire totalement vide de vie il n'y avait pas mieux à esperer que bill murray rapellez vous l'excellentissime lost in translation un scenario ambitieux et intelligent suivre cet homme à la rencontre de ses amours passées qui comme lui ont subi les af…	0	train
un film ennuyeux à mourir comique par instants mais ceci malgré lui ca frise le ridicule	0	train
acheté chez un marchand de journaux pour la modique somme de € je décidai d'acquérir ce january man pour passer un bon moment dans un hôtel de chamonix où la télévision manquait cruellement a ce prix là on ne s'attend pas à un miracle bien que le cinéma réserve parfois de sacrés surprises et que surtout la distribution est des plus prometteuses harvey keitel fidèle à lui même mary elizabeth mastr…	0	train
je suis fan du premier un excellent mélange d'horreur et de science fiction mais la suite ne lui arrive même pas à la cheville le film commençait plutôt bien mais très vite ça devient complètement ridicule et insupportable le pire c'est que c'est même pas divertissent c'est plat et on s'ennuie du début à la fin absolument aucun intérêt comment peut on passer d'un très bon film réalisé par paul ve…	0	train
même tiré d'un fait réel même avec de gros moyens même avec richard gere çà ne prends pas je pense que c'est simplement un manque de rythme dans la mise en scène pour en faire un thriller fantastique décevant	0	train
ce qui déçoit dans ce darling c'est la platitude et de sa mise en scène et des choix scénaristiques opérés a force de minimalisme et de naturalisme cette façon de vouloir imiter la réalité la réalisatrice échoue le plus souvent à nous faire partager le destin de sa cosette des temps d'aujourd'hui surtout dans sa è partie où les élipses font office de bouche trou à la fois au manque d'imagination …	0	train
batman rule si ça existe on peut en faire du porno oui car si vous n'avez jamais vu harley quinn se faire tringler par le joker c'est le moment où jamais la démonstration éclatante que la technique ne peut masquer des comédiens mal dirigés une histoire décousue et laborieuse quant aux dialogues les derniers de la classe ont fait mumuse avec une red one en résumé pauvre bill finger il doit se reto…	0	train
un film qui se situe entièrement dans le discours et qui tente de faire croire à une réalité historique le plus grave c'est qu'il s'agit d'une attaque à peine voilée du monde néérlandophone contre le monde francophone la méthode est assez vicieuse du cinéma politique nauséabond	0	train
claude chabrol tranchant comme rarement nous livrait un brillant témoignage de la france de vichy un portrait de femme distancié peu avare de longs silences misant sur la marche inéluctable de l'engrenage dans lequel se met cette femme une simple mère de famille pauvre qui se met à pratiquer des avortements une attitude anti chrétienne en moralement réprouvée le regard de chabrol se pose en spect…	0	train
c'est comme la franchise beethoven au fil du temps les productions ressemblent plus à un téléfilm bas de gamme au scénario inexistant c'est le cas de celui çi a éviter demi étoile	0	train
inspirée d'une histoire vraie qui parait il défraya la chronique dans les années 's le fleuve de la mort avait tout du thriller parfait mais ans plus tard le film souffre de sa ringardise le doublage est assez miteux et influence donc sur le talent mitigé des acteurs mais comme toute histoire réaliste la sauce hollywoodienne a pris le pas et on a droit à une histoire d'amour inutile comme morale …	0	train
mise en scène qui manque de tonus j'ai décroché rapidement étoile et demie	0	train
scénario qui tient sur un timbre poste aussi chiant que seances d affilée de odyssée de l espace concentré en minutes ce qui est un exploit auquel je regrette d avoir assisté il ne se passe rien de plus que dans la bande annonce de l ennui du début à la fin a fuir	0	train
critique de l'homme du président un nanar comme on n'en voit plus aujourd'hui pour voir un film avec un scénario de qualité passez plus tard car ce film ne vaut que pour ses scènes d'action moyennes le film se prend trop au sérieux et devient drôle par maladresse	0	train
un film sans aucun intérêt que fait wesley snipes dans cette daube aux longueurs insupportables	0	train
wind ghost ca part bien pour cette histoire de deux étudiants et des fantômes accidentés de la route ensuite c'est lent il ne se passe rien de bien transcendant tout lasse et tout dérape vent fantômatique arnaque	0	train
histoire de judas ou une partie de l'evangile selon judas pourquoi pas et une réhabilitation de l'apôtre qui a trahi jésus lui le disciple bien aimé du messie las le récit de rabah ameur zaimeche s'est perdu dans les sables par la faute d'un scénario ascétique qui ne tient pas les promesses de son titre à cause d'une interprétation bancale jésus totalement dénué de charisme et de dialogues le plu…	0	train
c'est pas un film c'est un montage de roman photo c'est pas possible c'est aussi bien que le film de ninja qu on avait fait avec des potes au college le top les scenes dans la pseudo usine qui devait être les coulisses ou les bureaux du plateau ans plus tard pas une toile d araigné rien on dirait qu on a fai le menage hier vraiement nul et je suis sur qu ils ont gagné du fric avec ca	0	train
un scénario écrit sur un coin de table un casting de haut vol deux jours de tournage et c'est fini que vient faire billy bob thornton dans ce genre de film relever le niveau c'est pas suffisant pour expliquer	0	train
un navet il est vraient muvais il a d'assez bonnes critiques je ne comprend pas a part l'apparition surprenante de quelques ceur célèbre ne film n'a rien les acteurs sont vraiment déplorable vraiment pas indispensable	0	train
nul et archi nul	0	train
bôf et ce n'est pas de gaieté de coeur que j'écris ça je vous le jure pourtant j'aime bien jean paul lilienfeld qui m'a beaucoup fait rire avec patrick braoudé dans l'oeil au beur re noir ou encore génial mes parents divorcent et dont j'ai beaucoup apprécié la prestation dans l'été en pente douce mais là je suis au regret d'avouer que je n'ai vraiment pas aimé ce film qui m'a mise assez mal à l'a…	0	train
pas terrible mais pas trop mauvais non plus une histoire de vengeance classique mais efficace avec un chtristophe lambert sans la voix de christophe lambert çà fait extremement bizarre le montage est assez haché çà laisse peu de fluidité et cela ne cache absolument pas le manque de moyens évidents de ce film a voir ou pas	0	train
après avoir vu sayat nova de serguei parajdanov aller voir un pigeon perché sur une branche c'est faire un peu fort pour moi en tout cas mais avec quelques points en commun du point de vu formaliste quand même série de plans séquences fixes de tableaux pathétiques qui peuvent agacer ou enchanter pour le répétitif du recours pour moi qui ne connais pas du tout l'univers de roy anderson la rencontr…	0	train
l'ebahissement que provoque chaque œuvre de terrence malick me laisse toujours pantois encore plus avec ces moissons du ciel aussi époustouflantes visuellement que vides narrativement le triangle amoureux que compose un richard gère tout jeunot une brooke adams toute en atermoiements et un sam shepard tranchant comme une faux est très largement éclipsé par les priorités picturales de malick son i…	0	train
dans ce long métrage robert altman s'applique à démonter le mythe de buffalo bill en effet sa vie fut largement romancée par l'écrivain ned buntline dans sa série de romans ses aventures qu'elles tiennent de la légende ou non ont fait de lui un homme célèbre à son époque et une figure mythique de la conquête de l'ouest le film prend pour cadre le fameux wild west show un spectacle que buffalo dir…	0	train
voilà un film de science fiction français que je trouve assez moyen c'est vrai que le film porte la marque de marc caro mais c'est quand même parfois assez difficile a comprendre les acteurs sont assez bons dans l'ensemble en particulier lambert wilson qui est méconnaisable dans le film les décors et les images sont réussis également le problème c'est que l'ont sait pas trop ce qu'a voulu nous fa…	0	train
l histoire de ce memory of love aurait pu susciter l intérêt si le réalisateur avait pris le temps d en creuser la situation plutôt que de se cacher derrière une sobriété somme toute bien plate car oui le film ne semble rien entreprendre il se contente de dérouler de regarder de loin et jamais vraiment il ne fait quoi que ce soit pour sortir ses personnages et son intrigue de cette inexpressivité…	0	train
un film plutôt agréable que le support cinématographique ne grandit pas les acteurs jouent se font plaisir et nous divertissent plv vous êtes débarassés de votre quotidien le temps d'un film c'est déjà pas mal non	0	train
un pseudo roméo et juliette version psychiatrie on dirait un mauvais téléfilm du dimanche après midi sur la sixième chaîne dommage car le livre à l'origine de ce film m'a l'air interessant et le synopsis paraissait très exploitable	0	train
film moyen mais il a au moins le mérite d'avoir une brochette d'acteurs très crédibles	0	train
on est pas loin de la nouvelle vague tout de même une bonne base et des choses intéressante mais on s'emmerde vite l'occasion de voir une romy schneider en pleine évolution après un lourd passé	0	train
a ne réserver qu'aux amateurs de bikers gays dans la fleur de l'âge se donnant un mal fou pour rendre hommage au y m c a des village people pour les autres préférez sons of anarchy	0	train
tournage de six jours écran bleu pour les scènes en studio séances d'enregistrement mises en scène fausse spontanéité dans les dialogues je ne suis pas très fan de tous ces trucages c'est juste un live filmé mais le réalisateur trouve cohérent hélas d'user d'un montage créatif trop sporadique pour vouloir dire quoi que ce soit en plus c'est le director's cut avec des séquences en images de synthè…	0	train
les états uniens nous ont prouvé maintes et maintes fois que leur humour se situait en dessous de la ceinture encore une preuve flagrante peter stormare sort de ce film ce n'est pas toi	0	train
que dire de the call up prometteur sur le papier ma déception a été à la hauteur des attentes que j'avais autour de ce film si on met de côté un bon visuel des effets spéciaux sympathiques l'utilisation correcte d'éléments propres aux jeux vidéos les armes nouvelles à chaque fin de mission à chaque étage sa mission la trousse à pharmacie et le shot d'adrénaline et un peu d'ironie sur certains cli…	0	train
film élégant une très belle image bleutée mais sans corps et sans saveur on a du mal à vibrer aux péripéties d'une bande de minables anarchistes infiltrés par un flic sans charisme dans le paris de la fin du ème siècle les costumes de carnaval et les moustaches postiches de ces déguisés peinent à nous faire oublier un scénario sans épaisseur et une direction d'acteurs à la ramasse on est loin des…	0	train
l'interet de ce film vaut par l'interprétation générale avec surtout la présence dans un second rôle de hiam abbass actrice israélienne très souvent exceptionnelle dans ses roles de femme arabe le tout est assez fade assez lent mais fidèle à la vie d'un commissariat de banlieu	0	train
points pour l'interprétation mais c'est un film sans relief beaucoup de longueurs bien qu'il ne dure qu'h je me suis vraiment ennuyée	0	train
de grosses incohérences un requin plutôt bien fait dans l'eau dans l'eau parce que quand on le voit sur la terre hum hum acteurs moisis et scénario moisi parce que c'est bien connu un requin peut déplacé une ile	0	train
comme d'hab' la série marche donc on en fait un film sans se poser la question de la qualité puisque la médiocrité suffit aux gens ne manquait plus qu'à trouver une histoire qui tienne plus que minutes quitte à tirer encore plus le concept dans la bêtise voilà donc comment on a crée ce truc c'est indéfini plus que nul barré mais dans le sens ça part en sucette du nawak seul bon point les fans s'y…	0	train
tiens v'là ti pas que karim dridi fort d'avoir à son casting le duo glamour que tout le monde aime enfin selon les rumeurs décide de nous refaire le patient anglais pardon français et il n'y pas à tergiverser après le visionnage quelle idée de merde au delà d'un scénario sans grande portée et de dialogues régulièrement indigents l'œuvre se caractérise d'emblée par un manque de souffle proche du c…	0	train
on est au bord du navet kung fu mythes païens et société religieuse secrète mais sérieusement tout se résume en l'épée du combat final en os qui se déplie tel un fouet pathétique	0	train
catastrophique absolument rien de bon dans ce film quel déception économisez votre argent ét contentez vous du trailer	0	train
un comédie assez niaise sans grand interet et qui comprend bien cet espece d'amour faussement baveux de famille parfaite pile poil pour les pré ado pubères	0	train
difficile de trouver quoique ce soit d'enthousiasmant dans le film la bande son est pénible trop souvent envahissante le scénario insuffisant pour un long métrage qui m'a laissé de façon récurrente un sentiment de frustration le film n'est jamais très intéressant je suis sorti de la salle avec le soulagement d'avoir quitté des personnages qui n'ont rien d'attachant la réalisation est plate premie…	0	train
un western qui aurait plus être intéressant mais qui malheureusement a été vraiment mal tourné c'est le seul défaut du film mais il gache absolument tout	0	train
une pure daube a ne mater sous aucun pretext le nom est le seul élément potable de ce supreme navet	0	train
producteur peu regardant cherche acteurs connus souhaitant trouver une mission temporaire afin de payer ses impôts talent s'abstenir	0	train
un thriller qui se veut dans la lignée des films noirs avec les anti héros habituels des méchants qui font peur des méchants gentils quand même des victimes mais pas tant que çà des décors sordides et comme fil conducteur original le jeu d'échec pour faire croire que le scénario est intelligent malheureusement le rythme est lent les enjeux quasi inexistants la progression dramatique poussive sans…	0	train
sciamma nous livre une histoire sans scénario sans profondeur et quasi sans intérêt en plus d'être totalement banale on y découvre la vie d'une jeune fille qui pourrait être réaliste sans ces acteurs tous plus mauvais les uns que les autres on doit supporter beaucoup de longueurs inutiles qui ne font pas avancer les choses mais qui cachent probablement un manque d'idées l'histoire n'a ni queue ni…	0	train
en se concentrant sur une multitude d'effets pour créer une atmosphère oppressante ce qui est assez reussi je le reconnais ils en ont oublié le scenario	0	train
un film qui sera sûrement plus apprécié par les fans de nick jonas car l'intérêt du film semble se porter sur son arrière train longues séquences où l'on filme son bas du dos en pleine action charnelle avec la demoiselle pas plus vêtue que lui vous tenez déjà toute l'intelligence de ce film sur ce simple constat l'intrigue quant à elle a déjà été vue et revue dans des dizaines de films de manipul…	0	train
un film assez moyen une histoire recherchée mais un réalisation médiocre amène a un film médiocre les enfants sauvent le film mais les dialogues font retomber le film dans la médiocrité	0	train
je ne dis pas que le film est ininteressant dans son sujet mais le rythme est tellement mou qu'on n'y entre jamais vraiment je dirais même plus que j'en suis sorti avant la fin	0	train
ha the asylum cette boîte de prod spécialisée dans la copie fauchée de blockbusters transmorphers pirates of treasure island the da vinci treasure et j'en passe ils s'attaquent à paranormal activity mais comme le film de base est déjà fauché et nul en plus cet ersatz fait au moins aussi bien voire mieux mais ça reste de la daube quand même c'est du film d'horreur pour maison de retraire aux rebon…	0	train
j'ai franchement detesté c'est très pompeux ça se veut intellectuel mais ça copie tout simplement les block busters il n'y a qu'à voir la bande annonce pas bon tout simplement d'ailleurs la salle était vide	0	train
un film se déroulant à singapour a tout pour attirer l'attention ville fascinante douce et écologique sa croissance repose pourtant sur l'exploitation des travailleurs indiens bengalis et chinois qu'elle écarte de son centre moderne et opulent il y avait de quoi mener une enquête autant sociale que policière mais non rien de cela les histoires croisées de l'ouvrier et du flic ne sont pas abouties…	0	train
après six premiers films de la saga originelle très inégaux les uns des autres voici un septième opus assez différent puisqu'il marque les débuts cinématographiques de la série the next generation une idée excellente que de léguer l'ancienne génération à la nouvelle à travers un long métrage et bien que le rendu soit assez maladroit on ne pourra pas blâmer le film d'être un réel héritage filmique…	0	train
c'est fou toutes les merdes qu'on peut produire quand même au niveau du cinéma ce genre de film est juste une honte	0	train
complètement idiot premier titre qui méritait déjà pas une suite mais alors la scénario écris sur un post it et encore c'est mauvais chiant stupide a fuir	0	train
ce film particulièrement quelconque histoire d'amour banale intrigue inexistante look à chier d'angelina jolie même si c'est voulu par le réal morale à deux balles à la toute fin a cependant une singularité pour le moins troublante on y voit l'actrice passer un examen médical en début de film subir une opération chirurgicale vers la fin d'accord c'est à la cuisse mais quand même sur fond de proph…	0	train
avant de voir ce petit bijou je n'en avais entendu parler qu'en bien des personnes dignes de confiance libre antenne à la radio le conseille aux étudiants réticents à un séjour à l'étranger ce film confirme pour certains l'envie du départ ou plus impressionnant encore il donne l'envie aux étudiants de partir à l'étranger les critiques positives rendent bien compte de ce phénomène si ce film donne…	0	train
voici une suite carrément louper et le film est bien trop long et voir ennuyeux	0	train
dès qu'un film d'horreur voire un film tout court étranger connait un minimum de succés à l'international il faut compter sur les américains pour nous pondre un remakequi est le plus souvent pour ne pas dire toujours bien en dessous du film original c'est donc naturellement que moins d'un an après la sortie du film espagnol rec un remake fut produit et réalisé reprenant presque plan pour plan le …	0	train
bon je vais pas faire dans l'originalité en disant que c'est un film pour adolescents et surtout pour adolescentes en effet le bellatre inexpressif de twilight est ici la star et se retrouve avec une donzelle à protéger parce qu'il est amoureux wouaahh ils s'aiment et au moment de s'envoyer en l'air ils préfèrent manger puritanisme quand tu nous tiens remarquez je préfèrerais sans doute manger au…	0	train
film mal écrit mal joué mal réalisé bref j'ai passé un moment très désagréable un manque de profondeur qui agace il faudra m'expliquer l'ours d'or	0	train
pas grand chose à dire sur ce film sans grand intérèt dialogues poussifs et surjoués scénario vraiment léger pour qu'on puisse se passionné ou être ému décevant	0	train
du déjà vu bon grace aux acteurs vedettes venus pour mettre du beurre dans leur caviar on évite tout de même de sombrer dans l'ennui	0	train
une mauvaise série b film mou scénario inexistant vf loupée budget limité passez votre chemin	0	train
ce thème vue et revu bâti sur une trame sans originalité nous donne un film qui n'apporte pas grand chose à part peut être cette touche presque graveleuse	0	train
un petit film sans prétention avec des effets spéciaux franchement mauvais et aux acteurs pas terribles on voit pas trop le rapport avec le vrai diable de tasmanie puisque ces créatures sont des invocations dues a de la magie noire pour le reste des situations improbables des perso qui ont peur du seul monstre qu'il reste alors qu'ils en ont dégommé plutot facilement et qu'ils leur reste encore u…	0	train
que dire de ce film totalement creux rien du tout	0	train
le film a ans mais cela n'explique pas tout car à part une réelle originalité sur la musique et dans certains décors ce film est vraiment ennuyeux long pas crédible du tout même en sf et donc oubliable très vite	0	train
c'est pas très ordinaire de braquer son job entre licenciement dèlocalisation et braquage facteur chance n'est sans doute pas inoubliable mais reste quand même cocasse si on aime les petites histoires tèlèvisuelles loufoques et naïves le souci essentiel de julien seri est de tirer ses personnages vers la caricature le trio edouard montoute frèdèric diefenthal lorànt deutsch ne casse pas des briqu…	0	train
mal joué histoire ridicule je me suis ennuyée et c'est rare aucun moment comique t'as même pitié pour les acteurs car quand tu sens que ça doit être drole ca ne prend pas dommage	0	train
je déteste la gare du nord tout comme je déteste la sncf et tout ce qui tourne autour ceci dit ce film est compliqué à souhait on a du mal à discerner le vrai du faux la réalité de la fiction le bon sens du délire l'idée de départ était intéressante mais malheureusement quelque chose sonne totalement faux là dedans et on se perd dans un dédale de petites scènes mal connectées entre elles tournage…	0	train
film pompé intégralement au cinéma d'angoisse coréen la sauce ne prend plus dommage car les effets semblaient assez éfficasse dans le premier d'heure	0	train
je ne suis pas une fana de danse classique mais la présentation de ce film me semblait tellement touchante et les ballets tellement beaux que je me suis laissée tenter pour aller le voir grosse erreur de ma part en effet les ballets sont beaux mais pendant h ça lasse assez vite surtout que le film montre la répétition et bien sûr après le spectacle de danse lui même je n'y ai vraiment trouvé aucu…	0	train
we want sex equality s'inscrit clairement dans la veine du cinéma humoristique anglais balayée de considérations sociales et d'un mouvement de groupe fédérateur le film de nigel cole laisse la part belle aux femmes et au féminisme quelle autre histoire que celle de ces ouvrières de l'usine ford en grève en pouvait mieux leur rendre hommage en réclamant l'égalité des salaires entre hommes et femme…	0	train
non pas qu'il soit froncièrement mauvais ce dollars on sent en effet bien la volonté de richard brooks d'insuffler un soufle un rythme trépidant à l'oeuvre tout en essayant de ne pas se prendre au sérieux et d'éviter l'aspect quelque peu convenu d'un genre qui en a vu d'autres hélas force est de reconnaître que l'entreprise est quelque peu ratée numéro d'acteurs tombant régulièrement à plat scéna…	0	train
lamentable detestable	0	train
je reconnais le caractère innovant et expérimental de ce film pour son époque malheureusement entre les années et aujourd hui en terme d innovations et d expérience du chemin a été parcouru ce n est donc que dans une logique purement historienne que j ai pu prendre du plaisir à ce film et encore prendre du plaisir est malheureusement un bien grand mot me concernant même si on ne peut pas reproche…	0	train
grotesque et plutôt vulgaire la forme d'humour de cette comédie indé m'a fondamentalement déplu malgré son message militant	0	train
un bon film ou l'on suit la relation entre deux adolescentes qui reste simple sans fioriture et nous laisse passer un bon moment mais qui manque un peu d'originalité	0	train
long pénible et peu compréhensible malgré quelques belles images les gens silencieux ont l air sincères et innocents mais non une mère cherche à récupérer de l argent pour un mari mort qui ne l est pas et traine sans but en laissant son fils de ans jouer avec sa kalashnikoff moralité celui qui tire le glaive périra par le glaive et c'est bien ainsi	0	train
beaucoup de nostalgie très peu de conflit que ce soit dans l'action présente ou dans les flashbacks et surtout une frustration intense à la fin je n'en dirai pas plus pour ne pas gâcher la fin à ceux qui n'ont pas vu mais comment peut on ellipser la scène vers laquelle tout le film est construit affligeant et lâche	0	train
tout plein de stars pour rien au final un scénario à dormir c'est surement le plus gros point faible avant les jolies femmes	0	train
curieux de découvrir ce coppola mais rapidement déçu par ce film romantique qui se veut original mais à du mal à l'être les décors et le côté flashy du film ne parviennent pas à rendre coup de cœur particulier de plus tant au niveau de la mise en scène et des acteurs l'émotion ne se ressent nullement même les chansons chantées sans véritable passion agacent et gênent plus que ne servent l'ambianc…	0	train
le rythme est lent le scénario convenu et sans aucune originalité film très ennuyeux sans surprise qui de plus a beaucoup vieilli comment peut il avoir des critiques aussi bonnes une déception car dans les films noirs de cette époque certains étaient très intéressants grâce à un scénario beaucoup plus inventif avec des rebondissements	0	train
trop long on s'ennuie rapidement une histoire à dormir debout qui ne m'a pas convaincu	0	train
a la derive c'est beau une ville la nuit oui joanna shimkus sa beauté cette créature éphémère cette étoile filante du cinéma l'aventurière la lueur dans la nuit un peu beaucoup passionnément au niveau scénaristique le gouffre une songerie sans grandeur une flânerie sans but ni espoir	0	train
un sous james bond franchement daté et peu convaincant le scénario est invraisemblable les scène d'action sont très étranges et l'interprétion des acteur est souvent déplorable	0	train
j'avais aimé le premier volet mais ce deuxième volet est à mourir d'ennui et accablant de stupidité il y a un manque cruel d'un minimum de subtilité le film pourrait être drôle mais les personnages sont tellement stupides que ça en devient pathétique	0	train
nul vraiment à éviter alors là dans les films à éviter on est dans le haut de gamme un boys band diabolique on croirait une parodie on savait que les boys band était nocif pour nos neurones mais là c'est la lobotomie assuré pour vos cellules grises évitez le	0	train
si on pardonne les invraisemblances et les grosses ficelles du premier film c'est beaucoup plus compliqué ici tout est poussé plus loin trop loin si bien que l'on y croit plus et qu'on attend juste de savoir où cette surenchère constante va s'arrêter	0	train
et aller cette fois ce sont es dinosaures qui ont droit à leur film found footage on se retrouve devant un film en droite ligne de jurassic park mais caméra à l'épaule ou au cou du dino mais du coup l'image est trés vite pénible à regarder ca bouge dans tous les sens et ca donne envie de vomir sinon les dinosaures sont plutôt bien fait	0	train
une étoile pour stefano accorsi et maya sansa car autour d'eux il n'y a a rien j'ai trouvé qu'il n'y avait pas d'histoire et une mise en scène abracadrabantesque	0	train
ans après le premier atomic college on retrouve le lycée fraîchement reconstruit mais toujours en étroite collaboration avec la centrale nucléaire par rapport au er celui ci est assez différent déjà on change de réalisateur avec eric louzil mais lloyd kauffman l'énorme producteur de film du genre reste dans le projet en étant scénariste autre changement au point du vue du casting on ne retrouve s…	0	train
un film tout public gentil mais sans grande émotions d fanning pas exploitée comme il se doit trop lisse trop conventionnelle le coté attachant est qu'il soit tiré de faits réels attention il faut aimer le monde hippique	0	train
franchement gnangnan trop de clichés et de facilités dans le scénario dommage zem était pourtant très bon	0	train
je me demande ce que de bons acteurs comme chace crawford nate dans gossip girl jake weber joe dans medium marin hinkle judy dans once and again ont pu choisir de participer à un film au scénario si naze encore ces répliques prise de tête sur dieu à partir de là on sait que le film va être nul ne vous attendez surtout pas à voir un chef d'oeuvre du style carrie ce film ne fait pas peur et le rôle…	0	train
un film critique du monde sans pitié qu'est la finance malheureusement il s'agit d'une oeuvre pour un public bien précis je veux dire par là que ceux comme moi qui ne comprennent rien aux bourses seront laisser sur la touche on peut très vite décrocher	0	train
il m'arrive très peu souvent d'écrire une critique parce que la plupart du temps y'a des gens qui ont adorés le film et d'autres qui l'ont détestés et souvent grâce au total des votes on a une moyenne plutôt représentative pourquoi je vous raconte ça parce que je pense que ce film est largement surnoté quand on lit les critiques on a de positif la note du film est bonne et on se dit qu'on va rega…	0	train
tant de temps à regarder des pinguoins un film aussi vide qu'un désert de glace	0	train
une classique film d'époque pas de grosse critique sur la réalisation à formuler sinon qu'en dehors de quelques scènes il est difficile de se passionner pour l'histoire	0	train
beaucoup de clin d'oeil de l'italie au niveau visuel ces scènes ont été les seul à attirer mon attention malheuresement une déception	0	train
c'est con c'est lourd c'est gras cela peut faire sourire quelques instants mais l excès sera prononcé trop rapidement au moins capitaine orgazmo aura le mérite de proposer un délire au comique inhabituel	0	train
une guignolade surjouée d'un insondable ennuie	0	train
je gardais un petit souvenir positif pour le précédent une suite je disais pas non po le mignon petit poisson va devoir à nouveau mener une bataille contre son ennemi juré le requin troy cette suite offre pas un seul moment de folie scénaristique ca nage dans le répétitif pour perdre quasi tout son oxygène dans un malheureux spectacle aquatique le petit truc sympa qui reste est que po utilise ses…	0	train
steven seagal a beau être relativement impressionnant pour ses ans le film a été produit en et seagal n'est pas né le avril mais on april comme le dit son site officiel donc bouuh allociné maximum conviction possède un scénario bien faible les acteurs sont à peine passables pour un film d'action valable seulement si l'on a vraiment rien de mieux à regarder	0	train
nul nul nul et nul rien de plus à dire	0	train
étoile pour le délire visuel du film seul intérêt de ce film pas très marquant qui ressemble à un court métrage on aime ou on n'aime pas l'histoire n'est pas très développée seul l'univers et l'image pourront sûrement plaire à certains	0	train
on dirait une parodie de toutes les séries b totalement débiles que regardent ma soeur horrible a regarder et pas du tout crédible	0	train
le er etait sympathique celui là est long et peu drôle	0	train
je ne comprends vraiment pas toutes ces critiques éloquentes le film met une éternité à démarrer mn sur le premier plan sans compter le générique sans qu'il ne se passe rien à l'image de la première heure ensuite les acteurs ont beau être daniel auteuil et juliette binoche je trouve leur jeu quelconque et ils sont loin de sauver le film quand enfin l'intrigue débute vraiment vient le générique de…	0	train
tres petit budget nullissime scénario acteurs débutant et un nicolas cage comme sorti de cure de désintox complétement largué	0	train
c'est un film vide j'en suis déçu j'attendais à une écriture cinématographique qui reposait sur des recherches plus historiques et documentées sur le sujet comme il en existe plein d'anachronismes la destruction des manuscrits sur papier imprimé ordonnée par jésus est surprenante judas qui se met à la place de jésus au tombeau pour mourir est déroutante l'échange entre jésus et le procurateur rom…	0	train
c est l histoire de sœurs dont la mère vient de mourir l une d elle fragile psychologiquement décide de garder le corps croyant au retour à la vie de sa mère beaucoup de longueurs et de digressions notamment sur les incendies de forêts en oregon seul le titre est bon on attend la fin du film avec plaisir	0	train
un film de bobos raconté par une bobo bienvenue dans le cinéma français où se sont toujours les mêmes qu'on montre et caricature la petite blanche bourgeoise de province qui comme par hasard obtient un héritage qui lui permettra d'aller étudier à paris bonne crédibilité sur la forme c'est classique un petit film d'auteur à petit budget et qui manque de rythme et le moins que l'on puisse dire c'es…	0	train
scènario inexistant western peu convaincant de la part de bud spencer et terrence hill	0	train
critique de la bourgeoisie de la société de consommation et de loisirs appel au discours révolutionnaire sur le papier c'est prometteur mais godard ne ménage pas le spectateur déconstruction narrative jeux sonores tonitruants symbolique outrancière c'est inregardable et inécoutable	0	train
une petite étoile pour les dernières minutes du film qui donne un peu de sens à ce film de toute évidence mauvais la réalisation mauvaise et le direction des acteurs sans doute absente puisque les comédiens semblent livrés à eux mêmes ne comblent pas la fébrilité du scénario la seule question que soulève ce film est que sont venus faire là didier bourdon michèle laroque et line renaud	0	train
alors que le personnage du skieur en pleine crise existentielle paraissait propice à un film introspectif mêlé à un humour noir à la sauce scandinave rune denstad langlo signe son premier en adaptant son rythme à l état dépressif de son héros ce choix est une mauvaise idée en matière de narration surtout lorsque l on prétend vouloir réaliser un road movie à l esprit décalé la mise en scène très m…	0	train
pas la peine d'ergoter sur cette série b ou de chercher le second degré manié à merveille par certains petits budget les quelques références ciné et réflexions évoquées ou conspuées sont vite oubliées pour s'y conforter la vue du faux décor défilant en promenade de camping souligne la fainéantise	0	train
le début est franchement moyen en plus d'être mal joué puis les situations et les scènes de plus en ridicules se suivent c'est parfois pire qu'une série z italienne de la même époque le retour des morts vivants est un mauvais film brian yuzna déçoit et ne semble pas mettre beaucoup de sérieux et de volonté dans sa réalisation il se rattrape un peu dans la dernière demi heure	0	train
nul un de plus pour j hallyday le plus mauvais acteur du cinéma français mais qui assure au producteur la vente du film et de tous ses produits dérivés à ses fans gagas incultes	0	train
on avoir déjà vu les street dance et les sexy dance ainsi que les autres films de battle de danse voici battle of the year un énième film de compétition de hip hop qui ne se démarque point des autres l'intrigue reste la même que d'habitude un groupe de jeunes participant à une complétion mondiale de danse et qui doivent s'entraîner en ayant l'esprit d'équipe pour pouvoir être les meilleurs on ret…	0	train
mouaif on a du mal à comprendre quel message kevin smith cherche à nous faire passer que ces américains sont une bonne bande de dégénérées que ce soit cette secte de tarés où il suffit qu'une personne soit bon orateur et au dessus des autres par son vieil âge ici cooper pour pratiquer le bourrage de crâne et éduquer sa famille en transmettant son idéologie à la con et cela s'applique à n'importe …	0	train
un film d'un ennui profond le scénario est à la limite du scabreux les acteurs me semblent peu investit malgré leurs renoms la mise en scène est inéxistante et d'une lenteur incroyable vraiment rien a retenir de ce film qui semble comme les personnages de sortir de nulle part	0	train
c'était merveilleux de voir ernest et célestine au cinéma c'était compter sans un scénario sans grand intérêt qui ne fait pas la part belle à la relation entre les deux héros on savait pennac mauvais c'est confirmé	0	train
je n'y ai pas vu le chef d'oeuvre que beaucoup ont décrit mais il est vrai que la réalisation est raffinée la photographie a un certain charme et l'élégance qui émane des acteurs rend le film tout de même efficace	0	train
ben comme la plupart des votants je mets étoiles pourquoi parce qu'il y a rien dans ce film hormis des clins d'oeil à d'autres films surtout donc et à des programmes tv us faut connaitre aussi a peine quelques scènes qui font sourire carmen electra toujours utilisé dans le rôle qu'elle sait jouer allumeuse bimbo nympho les autres ne jouent pas j'étais etonné de voir celui qui jouait hercule dans …	0	train
et si finalement on en voulait à michel gondry pour avoir réalisé un film aussi répétitif aussi déplaisant et aussi ennuyeux à partir d'une idée de départ aussi intéressante montrer comment le comportement d'un même individu peut être différent selon qu'il est avec une bande de congénères et qu'il se croit obligé de jouer son rôle dans ce groupe ou qu'il se retrouve plus ou moins seul face à lui …	0	train
suite indirecte sequel ou spin off d'in the mood for love on ne saurait clairement définir et c'est bien là tout le problème là où in the mood touchait interpellait et bousculait par sa poésie n'inspire que recyclage et même ennui par moment les couleurs la musique les effets les mots de l'auteur sont là mais le film ne marche pas dommage	0	train
quel dommage c'est un bon film pourquoi l'avoir gâché avec du sport une première partie magnifique une belle distribution une bonne réalisation une belle photo et un contexte intéressant nous avons même la belle surprise de voir la belle carole laure puis le film s'écroule dans une scène finale trop longue beaucoup trop longue un match de foot interminable le sujet est aussi peu intéressant à voi…	0	train
cocktail a sérieusement vieilli car il est trop ancré dans les 's histoire d'un jeune idéaliste prèt à tout pour monter dans la hiérarchie sociale ce film se regarde sans déplaisir mais ne fait que survoler les questions intéressantes qu'il pose réussite à tout prix cette success story à la morale un peu simplette vaut surtout pour les fans de tom cruise et pour la dextérité des barmans les barma…	0	train
bon ben euh je mets un mot sur ce film histoire qu'on ne dise pas que je mets étoiles partout c'est vrai que généralement je préfère parler des films que j'aime plutôt que dire du mal d'un film sous prétexte qu'il ne m'a pas plu après tout tous les goûts sont dans la nature en même temps des fois descendre un film monté en flèche par l'intelligentsia pour de fausses bonnes raisons ou simplement p…	0	train
rencontre en ligne est un téléfilm simple et sans envergure la mise en scène du réalisateur curtis crawford reste classique le scénario n a rien d original et reste trop prévisible il y a de bons dialogues mais le spectateur s ennuie un peu etc les acteurs comme alexandra paul tracy spiridakos ou encore jon cor sont néanmoins passables dans leurs interprétations	0	train
hervé pierre gustave alias hpg est un hardeur qui veut faire sortir le porno du ghetto en il signe hpg son vit son œuvre tout un programme en il confiait au documentariste raphaël siboni les milliers d'heures de making of de ses tournages x le documentaire qui en fut tiré si j'ose dire s'intitulait il n'y a pas de rapport sexuel le titre du dernier film de hpg est moins sursignifiant marion qui é…	0	train
alors attention j annonce tout de suite oui j aime quand même pas mal fortress alors qu il a tous les ingrédients de la grosse série b rien n est inventif peu de choses sont bien faites tout pue la caricature comme ce n est pas permis mais je sais pas pourquoi ça ne me dérange pas je ne vois rien d extraordinaire à ce film mais rien ne me choque vraiment non plus peut être est ce le charme des vi…	0	train
je n'ai absolument rien compris à ce film il commence par une longue scène filmant de très près un pilote d'avion pendant la guerre du vietnam s'ensuit un long propos en américain non traduit un tiers du film est constitué d'interventions en espagnol ou en américain a défaut d'être polyglotte on essaie de comprendre de quoi il s'agit les commentaires sont indigents on ne sait pas ce qui se passe …	0	train
pff quel navet un scénario parce qu'il y en faut un qui est du vu et revu de la violence rien que ça dommage ils auraient plus s'attarder sur les états d'âmes du punisher pour apporter plus d'intérêt au film	0	train
magique de nullité le fin fond du téléfilm l'abysse proposée en tnt a voir pour calibrer son zéro absolu de la créativité	0	train
du niveau d un mauvais téléfilm très prévisible avec peu d effets flippants en vérité le film s oriente plus vers un thriller classique avec du suspense il aurait mérité un montage plus long et plus travaillé les apparitions de longoria et de parsons sont vraiment symboliques	0	train
c'est du théâtre de boulevard il ne manque que les portes qui claquent seul reste un casting de rêve à la dérive dans un scénario aux dialogues plutôt fins mais qui enfonce les portes ouvertes les unes après les autres	0	train
attention ovni prestation des acteurs vraiment bien mais histoire vraiment trop bizarre sexe masturbation fellation sodomie homosexualité détournement de mineur tous le temps très perturbant	0	train
voilà que le sujet est cette fois une fille qui rentre dans les skulls je sais pas combien y à t il de scénariste mais ils trouvent le moyen de ne donner absolument rien d'alléchant c'est la fin de chez fin rien n'est décidément récupérable pour cette saga on atteint le plus pathétique qui soit sur tous les plans rien qu'en voyant l'ouverture ça va vous mettre d'accord avec votre ressenti	0	train
film prétentieux on cherche a nous faire pleurer a coup de musique et de belles images mais pour moi ça ne prend pas néanmoins les acteurs sont justes et talentueux	0	train
ce film m'a plus ennuyé qu'autre chose rogue l'ultime affrontement est clairement à éviter même les effets spéciaux et les cascades ne valent pas le coup alors ne parlons pas des acteurs et du scénario	0	train
un film aussi nul et commerciale que ridicule c'est ce genre de daube cinématographique qui fait penser à des emissions de jean luc de la rue	0	train
video presque rien ne fonctionne dans cette adaptation de la princesse de clèves et puis le ton est tellement snob et parisien	0	train
j'adore le cinéma de jean renoir la règle du jeu la grande illusion mais pas cette fois chose rare son film a mal vieilli et se trouve aujourd'hui très daté	0	train
non mais sérieusement il a touché avec son pénis en érection durant une fête au centre de jeunesse ok oui mais si c'était que ça qui frôlé la bêtise le film se déroule dans un bled perdu en norvège et alma en pleine ébullition hormonale s'ennuie et du coup elle nous refile le syndrome elle se met à fantasmer voir halluciner digne d'un soucis psychiatrique puis c'est niais mais d'une puissance on …	0	train
voilà qui un film qui débute assez bien et qui nous intrigue de part son atmosphère et son n b doigts a du style rappelant les films noirs de plus le côté mystérieux aux confins du fantastique n'est pas pour me déplaire malheureusement le réalisateur se complaît dans des dialogues pompeux qui prennent le pas sur l'intrigue et délaisse l'ambiance du film en fait comme pour le trésor des îles chien…	0	train
de la merde industrielle je pense qu'on peut dire que ce film réunit tous les défauts du mauvais cinéma hollywoodien actuel ultra bavard décors à balles par exemple la base au pôle nord une bande son de films ultra patriotiques recyclée des effets spéciaux qui doivent couter la peau des fesses mais qu'on voit directement des méchants ridicules un scénario vu et revu et surtout des acteurs à la no…	0	train
bon bah déjà faut comprendre le canadien un mot sur et l'on voit plus de bagarres de jurons que de hockey sur glace le rythme est mou ça décolle pas parfait pour faire une sieste il semblerait que ce second opus soit beaucoup moins bien réussi que le premier pour part s'était d'un ennuie mortel d'autant voir seann william scott en dehors de son rôle de steve stifler j'ai du mal à l'imaginer en bo…	0	train
comme presque tout film d'horreur le début est lent et commence à avoir du bon au bout de min celui ci on ne peut pas espérer mieux juste après le générique on sait déjà à quoi on s'attend de plus on a aucune informations sur les origines du mal on ne sait rien mais la réalisation est bonne vers la fin au combat finale	0	train
forbidden siren est un film d'epouvante réalisé par le japonais yukihiko tsutsumi il est basé sur la série de jeu vidéo éponyme de type survival horror inspiré de la culture japonaise puisant de nombreuses références dans sa mythologie et son folklore légendaire malgré clin d'œil à la franchise cette adaptation de forbidden siren s'avère assez bancale souffrant d'un manque de moyen évident et d'i…	0	train
j'ai assisté hier à la séance au cinéma l'espace saint michel à paris en présence de christian tran c'est un documentaire ethnologique de qualité la caméra est actrice elle est un membre a part entière du sujet librement acceptée par les protagonistes elle rend compte de l'évolution du dossier de l'intérieur c'est un document très riche il montre le pragmatisme des personnages chacun ayant sa pro…	0	train
eh ben je crois que je vais en surprendre plus d un mais je n ai pas du tout apprécié cette soi disant nouvelle bombe cinématographique belge je m y suis repris pourtant à deux fois pour être sûr constatant que bon nombre de mes amis en faisaient les éloges mais je suis très déçu l univers de l élevage de bétail du trafic d hormones et de la mafia était une excellente idée et le jeune prometteur …	0	train
a trop vouloir faire une histoire déjantée on fait du n'importe quoi la petite étoile revient à l'idée de base qui est originale	0	train
je me suis totalement ennuyé dans ce film ou seul le monstre est démasqué à la fin pour rien en fait parce que même ce passage est nul le reste du temps les personnages scrutent le fond du loch ness pathétiquement pathétique	0	train
si le film de tobe hooper est à juste titre devenu un classique de l'épouvante cette suite ne mérite pas qu'on lui prête la moindre attention le scénario reprend les ficelles du premier mais rajoute de nouveaux personnages peu intéressants le chaman taylor feu will sampson particulièrement mauvais et le révérend henry kane feu julian beck qui arrive à rendre assez convaincant un rôle plutôt ridic…	0	train
dans l'angleterre rurale à la fin des années cinquante florence green une jeune veuve emily mortimer décide de restaurer un vieil immeuble communal pour y installer une librairie son projet rencontrera l'hostilité de violet gamart la châtelaine du village patricia clarkson mais florence green obtient le soutien inattendu de edmund brundish bill nighy un vieillard solitaire qui vit reclus dans ses…	0	train
un western méconnu réalisé par un cinéaste inconnu avec des acteurs peu connus on a peur du pire et ce film est médiocre réalisé en la poursuite dura sept jours mélange de façon original le genre western avec la médecine pour ma part ça n'a pas fonctionné le médecin d'une cavalerie américaine prend le commandement suite à la convalescence de son supérieur les hommes sont méfiants envers cette hié…	0	train
très inintéressant mais parfois marrant et décalé elle est jolie et elle joue bien mais ça ne sert à rien tant le scénario ne veut rien dire	0	train
un drame romance assez quelconque même si on y voit wesley snipes dans un rôle différent	0	train
film long à regarder sans vraiment de consistance le film peine à décoller l'histoire de jeune dans le queens mais un peu trop raccourcie à deux ou trois clichés sur certaines péroides importante de leurs vies bof bof	0	train
oh là là que c'est mauvais le film est interminable mal filmé sans fil conducteur avec un rythme au ras de pâquerettes et des acteurs insipides y compris charlotte gainsbourg sans queue ni tête et surtout sans aucun intérêt	0	train
trop nul à fuir quelle différence avec la colline opus que j'avais vu à sa sortie et qui m'avait tant plu seul moment de vrai bonheur revoir le chien toujours aussi vaillant bien que ans plus vieux	0	train
edwards se lance dans un film satirique écornant presque méchamment hollywood le scénario est grinçant moqueur et ne manque pas de mordant pourtant l'ensemble de s o b nous laisse sur notre faim faute d'une mise en scène peu inspirée on peut même dire qu'elle manque de folie s o b est sans doute un peu trop long un peu bordélique par moment et même les gags ne parviennent pas réellement à nous fa…	0	train
consternant lent long mal joué effet ridicule aucune touche thriller bref f navet	0	train
captivity est un film d'horreur il paraît terriblement vide sans scénario c'est une accumulation de scènes gores il paraît surfant sur des thèmes plus ou moins déjà vus nul	0	train
c'est très sincèrement le pire film que j'ai vu depuis très longtemps dès les premières minutes nous voulions partir tant le jeu des acteurs est surfait mal interprété j'ai eu l'impression de voir une pièce de théâtre jouée par des étudiants nous avons persisté espérant que l'intrigue s'améliorerait nous n'en pouvions plus et ne sommes restés que pour les chevaux je me suis endormie tellement je …	0	train
des américains qui reprennent un de leur propre film heu c'est bizarre d'autant plus qu'ils virent certaines scènes choquantes du premier qui avaient fait de l'ancien film sa renommée dans quel but oubliez ce remake	0	train
comédie cousue de fil blanc yvan attal nous prend il pour des 👶 une fable de la banlieusarde défavorisée qui subit le délit de faciès et devient la sauveuse de la fac des blancs grâce à un facho repenti non mais attal tes poncifs nous fatiguent sans parler des plans de la musique suite de clichés et de spots publicitaires vus et revus un cinéma franchouillard des années bourré de bons sentiments …	0	train
et ben dis donc kuku la praline est de retour autant le dire de suite c'est vraiment bidon cela ressemble au monde nargnia mais en mille fois pire il y a des choses magiques mais lier le sexe à un conte de fée je suis désolé mais cela ne passe pas de niro est vraiment bidon en gay	0	train
pour être franche j'attendais mieux de ce thriller desservi par deux acteurs que j'apprécie mais il y a tant d'invraisemblances que j'ai souvent souri devant tant de légèreté l'ex junkie braqueur se réinsère après un accident cardiaque pourquoi ce look de clochard ses amis aussi défoncés que lui ont l'air clean détail me direz vous c'est pour ensuite mieux montrer son complet changement sans dout…	0	train
ce film est le pire film de tout les temps decor ridicule réalisation insipide acteur mauvais une catastrophe	0	train
un james bond kitsch et fade il était temps que roger moore passe la main	0	train
mièvre et longuet on aimerait alors disposer des capacités de voyage temporel du héros pour s'enfuir	0	train
ce qui me tue avec ce genre de suite c est que je me dis que pour qu elle existe le premier opus a certainement dû marcher déjà qu avec un seul eddie murphy qui faisait des grimaces en latex et qui faisait des prouts je n en pouvais plus je n ose vous faire imaginer ce que cela donne avec une demi douzaine d eddie murphy qui en font des tonnes une torture	0	train
c'est moche idiot sans imagination kitch et le pire c'est que ça se prend au sérieux le film aurait put être une façon de faire un film d'action pure même pas il y a des dialogues sans intérêt ponctués par une ou scénettes d'action mal réalisés et sans aucun punch le tout joué par une pléiade d'acteurs n'imprimant absolument pas la pellicule ce n'est ni spectaculaire ni drôle simplement insignifi…	0	train
ce film est pour moi un navet mortel c'est le premier film de fabrice gobert et s'il devait y en avoir un autre et si ses entrées en salle ne l'ont pas découragé à tout jamais on ose espérer que le second sera plus réussi n'achetez plus de somnifères regardez ce film le résultat sera le même la réalisation est tout juste acceptable pour un débutant mais son auteur qui doit croire son talent illim…	0	train
un film ennuyeux dont on ne comprend pas l'objectif dès le début entre l'internat et haiti on cherche vaguement le rapport et à la fin quand il est énoncé on trouve ça tiré par les cheveux donc jamais convainquant sur haiti on a quelques aperçus de la culture et des croyances mais malheureusement cela ne nous sert à rien on aimerait que la film reste là bas mais on est ramené chaque fois à un int…	0	train
isaac florentine est sans nul doute l'un des seuls manufacturiers de série b qui puisse prétendre avoir ses propres aficionados au même titre que scott adkins cette sixième association aurait donc mérité de faire davantage d étincelles en tant que principal actionnaire avec moi même de l ambitieux adkins florentine souscrit à une suite sans grande réciprocité avec le premier volet et ne justifie …	0	train
nul de chez nul c'est quoi cette démarche film très ennuyeux bien engagé avec subventions du gouvernement pour payer les comédiens charlotte il faut changé de métier les cours de dictions ça existe aux cours de théâtre heureusement que le papa était une vrai star	0	train
film à petit budget les vrai voitures sont la nissan skyline gtr la nissan z et un dodge charger on vois deux fois la charger et encore elle ne fait même pas de course pour les deux nissan on ne les vois même pas accidenté et niveau modif juste jantes tout le reste d'origine on ne vois même pas les moteurs sois disant préparé on est bien loin de fast and furious très loin et puis l'histoire du fi…	0	train
jesse v johnson m'avait habitué à mieux a beaucoup mieux notamment dans ses films avec scott adkins quand j'ai vu l'aspect vieillot de the butcher je suis allé regarder sa date de production j'aurais juré qu'il avait été fait en eric roberts qui possède un nom d'oiseau merle traîne son air à moitié assoupi auprès de la pègre locale où il officie comme homme de main là je m'arrête un peu sur sa tê…	0	train
il faut voir ce film dans l'unique intérêt de voir bruce willis même pour un film du dimanche soir ça passe mal avec des gags consternants des personnages bas de gamme et une mauvaise bande son a part quelques sourires par ci par là il est difficile de mettre une bonne note à top cops	0	train
un beau personnage bien incarné et quelques bons acteurs mais ca ne suffit pas la direction d'acteurs est mauvaise la scene sur le goulag sonne faux les eclats de colere ou de rire du heros sont surjoues de nombreuses scenes sont sans son des voix ce qui est d'une banalite consternante le personnage principal est censé etre russe mais son accent ne l'est pas du tout et le scenario se resume a la …	0	train
un polar de robert enrico sur des dialogues de michel audiard que j'espérais à quelque chose de bien et ben c'est tout le contraire je me suis beaucoup ennuyé le début annonçait du bon une dispute d'un couple dans un hlm ou la femme finit par tomber au sol de l'immeuble le mari innocenté d'un soit disant meurtre une blonde vivant en face qui n'a rien vu un inspecteur de police a des soupçons ques…	0	train
comptant parmi les premiers films cyber punk johnny mnemonic propose quelques idées intéressantes malheureusement perdues dans un film totalement raté les décors futuristes sont affreusement laids et l'ambiance a terriblement mal vieilli rappelons que the matrix est sorti seulement ans après et n'a pas pris une ride les acteurs sont excessivement mal dirigés et certains personnages sont assez stu…	0	train
je n 'ai pas adhéré à ce film qui pour moi reste plat tout en suggestion et au final très long le concept était bien tenté mais il reste sans vie jusqu'aux acteurs	0	train
est ce le doublage français qui rend l ensemble faux ou est ce tout simplement qu opération casse noisette est raté on a l impression de se retrouver devant les dessins animés de tf où on peut arriver en plein milieu d une séquence et être gavé de publicité effectivement en souhaitant infliger un rythme intense à son dessin animé peter lepeniotis part dans tous les sens il ne se concentre sur auc…	0	train
une suite pas à la hauteur du premier une série b tout de même convaincante et plein d'action	0	train
ce film m'a un peu déçue car le scénario est très banal et il ne se passe quasiment rien la psychologie des personnages aurait pu être plus développée le film est présenté comme un tableau sous fond de conflit israëlo palestinien mais il n'en est rien	0	train
je ne sais pas si il faut rire ou pleurer honnêtement les acteurs je pense que je jouerais mieux qu'eux jeanne d'arc représentée par une gamine de ans je ne comprends pas les plans sont longs la musique de christophe ne mettait pas du tout en valeur le film au contraire les dialogues se passent sur une dune de sable abandonnée et rien d'autre le décor est très négligé et les costumes aussi jeanne…	0	train
hellraiser n'a jamais réussit à faire un épisode concret et intéréssant et ce n'est pas avec ce hellworld que la saga va se renouveler histoire plutôt médiocre acteurs à la limite plan et image du film souvent saccadé hellraiser hellworld appartient plus au genre téléfilm qu'autre chose heureusement restent ils les meurtres plutôt ensanglanter bien que la plupart prévisible et une ambiance malsai…	0	train
dernier épisode de la trilogie doa takashi miike boucle la boucle avec un épisode de science fiction moins trash et moins barré que le premier moins beau que le second ce troisième épisode vaut surtout pour être une conclusion de la trilogie le scénario est dans son ensemble plutôt prévisible surtout si on compare aux premiers la vf est absolument dégueulasse sérieusement il faut arrêter de prend…	0	train
bonne interprétation film sympa sans plus	0	train
clichés en pagaille prévisibilitéde la narration lourdeur de l humour et platitude de la mise en scène en font un navet à éviter	0	train
alors qu en regardant les deux premiers mad max on pouvait penser que george miller avait pour ligne directrice une montée crescendo de la violence et de la déshumanisation des restes de la civilisation ce troisième opus nous prouve que nous avons été leurré par un réalisateur incapable de donner une quelconque cohérence à sa franchise mel gibson a certes été peu expressif dès le premier mais là …	0	train
solitaire n'est qu'un immense ramassis de cliché du cinéma de genre mis sur pellicule car tout cette histoire est faite sans aucune nouveauté c'est vu vu et re vu et surtout prévisible a des kilomètres tellement prévisible que l'on pourrais même donner le dialogue des acteurs avant que ceux ci ne le prononce il n'y a absolument rien a retenir de cette laborieuse série b sans imagination c'est est…	0	train
une jolie petite comédie à vocation familale où l'on découvre ces deux petites filles qui veulent adopter puis protéger un chien beaucoup de quiproquos d'aventure et de bonne humeur un scénario bien construit et surtout le plaisir de découvrir la jeune abigail breslin future star et icone du film culte ' litle miss sunshine	0	train
allons allons dire que hurlements est à la hauteur du loup garou de londres c'est vraiment mélanger les torchons et les serviettes je suis méchant presque pas sérieusement voilà des années que j'entends du bien de ce film je voulais le voir mais bizarrement ce chef d'œuvre ne se trouve nul part je comprends mieux maintenant pourquoi la seule solution internet je le télécharge donc comme toujours …	0	train
dans la continuité de strip search la dénonciation des pratiques de la c i a et des techniques d'interrogatoire forcé à l'après attentats de aux etats unis ici l'investigation est davantage fouillée ambitieuse et s'inscrit sur plusieurs années évidemment l'ensemble est bavard parfois soporifique mais l'affrontement politique c i a avec la presse en second plan est bien montré et l'on ne perd jama…	0	train
trop lent et un peu vide mais il y a un certain attachement à ce village à cet homme paumé dans tous les sens du terme	0	train
un film lent et noir mais avec d'excellents acteurs aussi vite vu aussi vite oublié plv une des dernières apparitions d'un grand acteur	0	train
john waters et moi ça fait deux ses films sont provocateurs cartoonesques exagérés référencés il y a comme on dit à boire et manger oui mais si on aime pas les parodies sur surjouées on fait comment cry baby se veut évidemment comme un détournement des teen movies des années à la james dean ou marlon brando et se moque ouvertement du succès de grease johnny depp dans son premier rôle post jump st…	0	train
je n'ai jamais vu un film d'horreur aussi insipide quant au second degrés il doit être bien caché derrière la médiocrité du scénario un film très cheap	0	train
film superficiel qui n'apporte rien de neuf ni sur l'avant ni surtout l'après la révolution du printemps des scènes banales sur les terrasses de sidi bou ali du voyeurisme sexy et un peu de flirt pour saler le tout	0	train
je n'étais même pas au courant qu'un troisième opus était sorti bien évidemment ayant vu le et le dont je ne me souviens plus je me suis dis voyons voir le troisième qu'elle erreur et de ma part scénario bidon et incompréhensible acteurs mauvais décors vers la fin affreux et qui donnent mal aux yeux à moins que la fatigue me piquait les yeux tellement c'était nul bref il n'y a pas de quoi fouette…	0	train
des passages mystiques proches du ridicule des acteurs moyens une histoire simpliste mais un dépaysement assuré	0	train
en territoire ennemi est loin d égaler le premier film la mise en scène de james dodson est correcte avec des scènes d actions réussies et le scénario réussit à se démarquer de celui du premier film mais le problème c est qu il est mal mené et on s ennui assez rapidement dans le film c est trop prévisible il n y a aucune surprise de plus les acteurs comme nicholas gonzalez courtenay taylor o enco…	0	train
extrêmement mais alors extrêmement déçu par ce long métrage de kim ki duk je m'attendais à bien mieux de la part d'un réalisateur avec autant d'expérience ou est passé l'ambiance asiatique des super films comme 'the chaser bittersweet life revenge a love story ou encore breathless je me le demande encore je n'ai pas voyagé je n'ai pas été transporté et surtout je n'ai pas accroché du début à la f…	0	train
d'un ennui profond lent sans saveur épouvantable quoi pour ma part	0	train
même michèle morgan ne parvient pas à sortir du lot dans cette très médiocre série b quant au personnage principal il est d'une rare insignifiance le scénario est à l'avenant seul le début est un peu mystérieux un film à oublier très vite	0	train
et l'on veut appeler ça une suite au grand fantasia quelle horreur du travail baclé	0	train
je n'ai pas du tout aimé ce film déjà je ne dois pas être la cible de ce film qui s'adresse à un public enfantin mais surtout je n'ai à aucun moment éprouvé une quelconque empathie pour le personnage principal qui est un bien piètre entraîneur il est mou et n'a aucune autorité les mioches sont absolument casses pieds pas une seule fois je n'ai trouvé que l'entraîneur prenait les bonnes décisions …	0	train
white fire est un film franco turco britannique bien connu des nanarophiles et ce n'est pas sans raison c'est bien simple l œuvre respire la médiocrité sympathique à tous les étages en premier lieu le scénario tournant autour d'un trafic de diamants et d'un frère amoureux de sa sœur est sans queue ni tête rebondissements aberrants personnages débarquant comme un cheveu sur la soupe sous intrigues…	0	train
un téléfilm de plus avec un monstre venu de nulle part c'est vraiment pas terrible mais on a vu pire	0	train
etoiles pour les acteurs surtout la belle claire danes sinon j'ai rien pigé au film comme on dit bah de belles images de neige certains disent super aussi les ougandais volants ha ha on les voit secondes à la fin et aussi pourquoi volent ils la solitude non mon intellect n'est pas assez développé pour que j'apprecie ce film ou devrais je le revoir ça ça m'etonnerait	0	train
je n'ai jamais vu de film aussi ennuyeux plat et sans intérêt vraiment nul	0	train
möbius cette histoire d'espionnage située à monaco où sont mêlés américains et russes laissait espérer un film haletant et passionnant malheureusement il n'en est rien et la déception s'installe donc très vite en effet on ne croit pas du tout à ce scénario alambiqué qui donne une histoire confuse et tirée par les cheveux tellement les invraisemblances et incohérences nous gênent au point de devoi…	0	train
une suite c'est pas super mais trois là je me demande si ils ont pas pressé le citron pour faire de l' argent c'est du niveau des dessins animé télé une histoire facile la fin arrive à km même pour un enfant les personnages sont effacés vraiment c'est pas super	0	train
m'ouais ce film est bien fait mais à mon sens il ne s'adresse pas aux enfants en dehors de l'image il fait sourire mais pas rire non pas emballée du tout et pourtant je sais garder mon âme d'enfant mais là pas de magie pour moi	0	train
l'infatigable uwe boll boucle sa trilogie bloodrayne et après ses écarts de conduite en propulsant son héroïne au moyen âge puis au far west c'est en pleine allemagne nazie comme dans le jeu originel que le réalisateur allemand va mettre en scène ce troisième opus notre guerrière mi humaine mi vampire va donc devoir affronter un de ses semblables accidentellement transformé par sa faute et lutter…	0	train
pas une grande réussite mee shee le secret des profondeurs est plus un film d'enfant qu'autre chose c'est vraiment dommage j'aurais aimé qu'il y ai plus de de mystère là tout les éléments sont révélés beaucoup trop vite après on tourne en rond à cause de ça j'espérais au moins une surprise ou une révélation à la fin mais non par contre je reconnais que les paysages sont très agréables et qu'il y …	0	train
moretti affectionne décidément le personnage du grand naïf qui vit dans le passé et qui espère pouvoir enrayer à lui tout seul les évolution négatives du monde moderne dans bianca c'était le prof quoi de plus logique de s'intéresser à présent à son adversaire traditionnel c'est à dire le prêtre mais c'est encore moins drôle encore plus ridicule encore plus ennuyeux vraiment moretti je ne suis pas…	0	train
historique ce film relate des évènement douloureux qui se sont produits à paris l'on ressent que les mêmes faits pourraient se renouveller aujourd'hui tant le climat social et l'antagonisme entre les nations sont encore élevés climat de violence accru par la guerre et un racisme indéniable bonne interprétation des acteurs a voir pour les jeunes générations	0	train
côté cinéma déjà pas de montage mais une vague succession chronologique des images d'archives de la reporter cinéaste comment appeler cet hybride un sujet qui n'est pas bien convaincant à savoir un pâle reportage dédié à la vénération des groupes protagonistes un on prend plein de drogues donc on a la rock n roll attitude qui passe surtout à côté de son propos ce qui aurait pu vraiment éclairer l…	0	train
original mais pas inoubliable	0	train
grosse bouse du début à la fin un scénario à chier des acteurs en cartons aucun suspense ni de surprises je suis allé voir ce film par ennui mais je me serais moins ennuyer finalement à ne rien faire on se demande encore comment on peut produire de tels navets à millions de dollars et surtout payer en france une place à plus de € pour se genre de chiures de moineaux bref n'allez pas voir ce film …	0	train
téléfilm sur robin des bois qui se centre surtout sur sa présumé fille ca casse pas des flèches ni de quoi faire émerveiller la forêt de sherwood cependant c'est regardable sans prise de tête un petit bémol c'est celui de la crédibilité comme par exemple lorsque keira knightley se retrouve à concourir dans un tournoi de tir à l'arc elle s'y inscrit en se faisant passer pour un garçon personnellem…	0	train
malgré la bande annonce navrante de banalité je me suis laissé tenter par ce manoir magique qui n'en relèvera pas le niveau un scénario niais et manichéen des personnages lisses des scenes d'actions aussi inutiles qu' irréalistes mais largement compensé par de belles images et une d parfaitement maîtrisées pas besoin d'être adulte pour goûter au supplice d'hollywood	0	train
quelle déception l histoire si elle existe est inintéressante il n y a pas vraiment d histoire il n y a pas de suspense c est chiant c est long certes il y a un bon duo d acteur keitel de niro mais c est bien tout ce que l on en retiendra avec cette fin spectaculaire et pour le moins saisissante	0	train
aucune chronologie dans le film on ne sait pas qu'elle période s'écoule entre chaque événement tout s'enchaîne normalement donc peu de cohérence sujet intéressant mais très mal survoler c'est beau de surfer sur la vague narcos	0	train
semblait bien parti mais navet mal joué aux effets spéciaux grossiers a éviter	0	train
l'état renvoie une nouvelle classe désobéissante sur l'île où le survivant de l'année precedante vit encore avec toute son armée la suite du chef d'oeuvre battle royale est une totale déchéance déjà très long pour le peu de choses interressantes à y voir on a le droit a des séquences pseudo émotions et pseudo philosophie ado inutiles et interminables c'est simple le film est composé que de cela i…	0	train
comme d'habitude il convient de rappeler que les variations orchestrées par de palma autour de l'oeuvre de sir alfred ne sont en aucun cas à prendre au sérieux il ne s'agit à mon sens pas de plagiat plutôt d'une réinterprétation personnelle efficace à grands renforts d'auto dérision avec l'esprit de caïn réalisé en soit après tous ses longs métrages majeurs à l'exception peut être de l'impasse et…	0	train
une comédie romantique à la mord moi le noeud complètement chiant et bourratif de conneries et de déjà vu il y a des choses qu'hillary duff doit bien faire être une actrice ne fait pas partie de la liste au moins ça nous permet de rire de temps en temps en s'apitoyant sur notre sort à se demander pourquoi bon dieu ais je décidé de regarder ce flim pendant h elle nous sert le rôle d'une adolescent…	0	train
un cronenberg sans grand intérét qui lui a permis de travailler son art du cadrage sur des bolides	0	train
tiens un film de zombies post apocalyptique champêtre en écosse en plus ce n'est pas comme si c'était courant bah non mais quand on voit un film pareil on comprend pourquoi un scénario plat comme une contredanse sur un pare brise parisien un script aussi bétifiant qu'un dimanche arpès midi avec drucker et les siens des acteurs digne de participer au prochain film d'uwe bole mais surtout un rythme…	0	train
six courts métrages tournés dans chaque recoin du monde donc un ensemble inégal palme du foutage de gueule à chantal akerman qui pose sa caméra à la nuit tombé devant les tours du pudong à shanghai pour les voir s illuminer pendant plus de dix minutes pour y avoir été il y avait quand même d autres choses à filmer à shanghai visit website ww abitterseetlife fr	0	train
fernandel et galabru dans la distribution gilles grangier à la réalisation on se dit qu'on devrait passer un bon moment et bien il n'en est rien un film totalement inintéressant une histoire totalement plate des acteurs qui jouent mal il n'y a rien à garder peut être que ça n'est pas un hasard si la plupart des gens ne connaissent ce film que par la publicité pour une marque d'huile d'olive qui r…	0	train
richie tye sheridan ans sort de placement familial et obtient un travail de nuit dans un chantier c est le début de la liberté mais pas des ennuis un vrai film américain indépendant avec plusieurs scènes décousues on dirait effectivement du malick façon knight of cups normal puisque a j edwards a été son monteur sur deux films c est un mélange du cid et de crime et châtiment avec personnages bien…	0	train
le thème de la double vie d'un homme acculé par la crise économique à commettre des braquages et à le dissimuler à ses proches en leur faisant croire qu'il continue à travailler normalement était intéressant il préfigure plusieurs autres films traitant ce sujet malheureusement le scénario est linéaire sans surprise et le rythme particulièrement mou de plus cette histoire n'est ni vraiment crédibl…	0	train
cette comédie policière ou disons plutôt ce film policier qui ne se prend pas vraiment au sérieux de steven soderbergh a au moins un mérite celui de montrer qu'un jour jennifer lopez a eu une once de talent son duo avec le beau george what else clooney ne manquant pas de charme il faut ajouter à cela quelques petites scènes amusantes reste que l'ensemble est inutilement alambiqué pour pas grand c…	0	train
le film à la limite d'un documentaire fiction est intéressant mais beaucoup trop long pour être captivant c'est vraiment car le casting est efficace et les effets spéciaux assez réalistes malgré un budget qui semble serré et	0	train
l'histoire donne envie surtout pour du cinéma asiatique qui a l'habitude de bousculer les conventions or ici les accumulations de ridicule ne plaident pas en la faveur du film déçu	0	train
bonjour gaumont aujourd'hui je prends le temps d'écrire une critique car j'ai mal pour le cinéma français une nullité qui ne sert à rien jean dujardin tu es tombé bien bas et ne parlons pas des autres acteurs le film sert de promo publicité c'est claire merci quik mercedes et d'autre gaumont arrêtez de produire des déchets qui vous ruine merci et je ne savais pas que gaumont visait un public de a…	0	train
il y a eu la comédie romantique nommée l'arnacoeur et voici donc sa parodie porno gentimment nommée l'artniqueur et autant dire que l'ensemble s'avère vraiment très décevant car à aucun moment on a envie de rigoler devan cette production très bas de gamme le problème avec ce long métrage c'est qu'en plus d'avoir un scénario complètement inexistant nous avons droit a des scènes hardcores qui ne fo…	0	train
quand un cinéphile de l envergure de bertrand tavernier passe à la réalisation de son premier long métrage il est de droit de craindre qu il ne fasse reposee son film sur la masse de ses connaissances l horloger de saint paul france ne se révèle pourtant pas être le fruit d un cinéphile effréné plutôt l œuvre d un goinfre de la vie nourri à prévert et éduqué dans le milieu de la résistance michel…	0	train
ce film à petit budget accumule les nombreux poncifs du genre au détriment du récit qui finit par être incohérent rest stop est un film un peu bancal qui emprunte à trop de films connus pour s avérer original et novateur il ne fait qu enchaîner des séquences déjà vues on en est à se demander si le film valait bien la peine d être réalisé et le scénario d être écrit toutefois le directeur de la ph…	0	train
il faut vraiment être courageux pour regarder ce film jusqu'au bout totalement inintéressant et débile	0	train
film publicitaire pour la promotion de la réunion et sur lequel on a collé un scénario directement pompé de l'arnacoeur avec une bande de pseudo comédiens qui avaient besoin de vacances résumé de la pub tous les hommes sont des gros cons primaires les femmes sont excusables exception pour isabelle fleurot seule comédienne et seule plastique commentaire sexiste	0	train
hormis un long plan séquence d'une incroyable maîtrise occupant la place centrale du film l'ensemble est tout simplement ennuyant à mourir tony jaa n'est pas à blâmer loin s'en faut plus complète que celle de ong bak sa composition martiale relève de la prouesse mais l'honneur du dragon s'avère plastiquement hideux lumière surfaite à l'appui en plus d'être ridicule d'un point de vue scénaristique…	0	train
troisième volet de la saga mad max sorti en ans après le deuxième opus il place l'action suite à une guerre nucléaire où les tribus d'hommes s'opposent dans un désert à perte de vue on retrouve max qui suite à un combat à mort qu'il n'a pas voulu terminer se voit condamné à l'asile il est recueilli par une bande d'enfants menée par savannah qui rêvent de retrouver un monde civilisé leur seul espo…	0	train
girls wanted plus connu sous le titre de murder set pieces a un très lourd passé interdit dans plusieurs pays à cause de son extrême violence censuré aux etats unis minutes en moins et exploité en dvd seulement ans après la fin de son tournage et édité en france deux ans plus tard le film de nick palumbo a eu énormément de mal à être édité à cause de ses images insoutenables tortures de femmes et…	0	train
et encore une parodie à la scary movie sex academy et autre vampires suck cette fois ci c est l excellent film de zack snyder qui se voit profaner je vais être rapide le film n est qu une succession d images parfois drôles le bébé shrek l épreuve du pingouin léonidas qui entraîne son fils le tatouage de la reine les spartiates qui partent en dansant et chantant la battle de breakdance la séquence…	0	train
adepte du cinéma bourrin et sans détours paul w s anderson a ne pas confondre avec paul thomas anderson there will be blood magnolia s'est apparemment éclaté en faisant se rencontrer deux monstres sacrés de la science fiction alien et predator ''qu'importe que le scénario les acteurs et la réalisation ne soit pas bons le principal c'est qu'ils se battent '' c'est un peu comme ça que l'on peux rés…	0	train
ça manque réellement de conviction heureusement pour houston que newman assure un minimum dans certaines scènes notamment d'actions car si l'intrigue de départ n'est pas mauvaise le résultat est dès plus quelconque	0	train
fresque èpique comme savent si bien faire les amèricains qui retrace le destin de trois personnes au coeur d'une des pages les plus spectaculaires de l'histoire pour la rèalisation de cette superproduction hollywoodienne on retrouve jerry bruckheimer à la production et michael bay à la rèalisation ou la seule figure de style que connaisse le cinèaste c'est l'entassement et la surenchère bay avoue…	0	train
une bouse immense les acteurs leurs rôles et leurs jeux sont dignes d'une série ab production l'histoire est à la hauteur d'hélène et les garçons les effets spéciaux donnent encore plus de pauvreté à ce film navrant minable et pathétique la seule explication à la médiocrité de ce film est surement que le réalisateur marc levie ne devait avoir que euros et semaines pour faire ce film je ne trouve …	0	train
un casting prestigieux ne fait pas forcèment un bon film où on passe rapidement de la californie cannoise bon chic bon genre à un scènario sans âme qui tombe à plat inspirè du roman de georges simenon chemin sans issue le cinèaste jacques fieschi signe un drame qui tourne beaucoup à vide les personnages sont trop caricaturaux pour qu'on puisse y croire un seul instant nathalie baye en fait trop r…	0	train
film ennuyeux sans aucun intérêt et qui n'est absolument pas crédible tout est à jeter il faudrait m'expliquer comment une famille entière n'arrive pas à entendre un taré qui vit dans leur grenier et qui se balade à son aise sans alerter personne nul	0	train
trop occupé à terminer son interstellar christopher nolan a offert l occasion à wally pfister son chef opérateur attitré de réaliser son premier film en le produisant et en faisant venir une flopée d acteurs célèbres avec qui il a l habitude de travailler a partir d un scénario qui ne fait que ressasser ce que le cinéma de science fiction nous répète depuis ses origines à savoir les risques de jo…	0	train
autant le premier était correct et proposait quelques idées sympa avec une bonne dose de troisieme degré en plus de la participation de kevin bacon autant ce second volet est ridicule sans intérêt et surtout le plus grave pas drôle du tout trop de surenchère trop de cabotinage non vraiment je n'ai pas accroché même en étant un amateur de films décalés	0	train
un navet on ne peut dire que ça ce film de abel ferarra raconte la descente d'une star du cinéma sauf que la descente au enfer c'est nous qui la vivons déjà la réalisation n'est pas exceptionnelle pas moche mais très plate le scénario est nul la première partie est assez molle et certains passages frôlent la pornographie la seconde est totalement inintéressante et le rythme est encore plus lent q…	0	train
deuxième réalisation solo pour paco plaza après le poussif les enfants d'abraham et encore une fois l'idée globale n'est pas si idiote que cela reprendre le mythe de la lycanthropie de façon plus épurée en ôtant les aspects sanguinolents et le visuel monstrueux de ces créatures témoigne d'une certaine volonté d'originalité et de démarcation assez louable encore une fois les acteurs sont également…	0	train
il faut le dire ce film est sérieusement moyen même plus bas scénario inutile les musiques sont déplaisantes moi qui suis fan de la musique en général de la danse toutes les danses même je dois dire que ce film est mauvais les musiques sont absentes les longueurs sont présentes je veux du bon spectacle moi la bo est plutôt bonne mais c'est tellement long et chiant qu'on décroche vite les acteurs …	0	train
dire qu'à l'époque je suis allé voir ce film au cinéma c'est pathétique tout tombe à l'eau dans ce groland en grand écran c'est un véritable déluge de répliques qui tombent à plat certainement le plus gros navet qu'il m'a été donné de voir à part peut être dans un autre registre hantise	0	train
même pour des adolescent attardés ce film semblerait mauvais je me demande comment jessica alba et samuel l jackson ont pu être d'accord pour jouer dans ce navet toujours les mêmes valeurs moisies amérikan famille et amitié plus fort que tout ennuyeux de bout en bout	0	train
alors les supers acteurs de la bande de supers copains copines se retrouvent encore quelques années après dans le super bassin d arcachon au super cap ferret juste en face c est super ennuyeux mais l ambiance sur le tournage était absolument super excellente la belle affaire à fuir absolument	0	train
longtemps attendu mais toujours inexistant sur le sol français à ce jour catacombes quatre ans après sa réalisation a bien eu raison de ne jamais pointer le bout de son nez en salles ou en dvd même pas exploité en dtv on comprend pourquoi après avoir supporté durant près d une heure trente ce supplice horrifique inspiré d une histoire vraie on n y croit pas un seul instant et censé se dérouler da…	0	train
eh oui à force de pas avoir d idées on pioche dans d autres médias la bd ici après une soixantaine d albums le succès du chat orange n est plus à démontrer donc on va en profiter et étendre les sources pour en donner toujours plus au public sauf que les producteurs se sont dit que le nom et le chat suffiraient pour amasser un pactole intéressant bon tout en collant une actrice connue qui ne deman…	0	train
effets spéciaux pas terribles quelques passages à vide donnant envie d'arrêter le film j'ai quand même regardé jusqu'au bout pour connaître le déroulement final et également pour voir si il y avait d'autres pâles copies de la guerre des mondes en effet je trouve qu'ils se sont bien inspiré de la guerre des mondes comme pour les tripod le fait qu'ils utilisent le sang des terriens	0	train
après un départ sirupeux le film s'améliore un peu seulement l'ambiance artificielle s'avère rédhibitoire par ailleurs le casting masculin n'est pas à la hauteur du casting féminin	0	train
un navet plaqué or oscar du pire film du siècle deux césar un pour la plus insupportable bande son de l'histoire du cinéma le second pour le scénario le plus recherché dans la catégorie des scénario pourris j'ai bien aimer l'acteur d'old el paso il a réussi a saigner du cou avec une balle dans le torse vu la manière dont marche le personnage principal il a sûrement été élevé par des canard le bud…	0	train
le seul point positif c'est la musique qui permet de regarder le film en entier le reste des scènes de violence de viols avec vers la ième minutes l'apparition d'un spartacus zombie encore un film de mauvais gout qui joue sur l'effet de mode	0	train
difficile de faire plus mauvais que ce film chaque seconde de ce film est d'une stupidité accablante le fait de même posté une critique porte un intérêt trop important pour ce soit disant film	0	train
les fans d'automobiles s'ils ne sont pas trop regardant si retrouveront surement à un moment ou à un autre pour les fans de la bande dessinée malheureusement le film est une catastrophe qui quitte brusquement la route pour venir s'encastrer dans le mur de sécurité au premier virage	0	train
nullissime franchement un mélange ce commandos marines de commandos de l'air le tireur d'élite et un capitaine des forces spéciales de l'armée de terre er rpima engagés dans une daube pareille les protagonistes sont aux nombres de pour sauver une jeune journaliste aussi charismatique que moi je suis le pape commandos d'ailleurs plutôt âgés pas de commandos marine jeunes disponibles donc on a racl…	0	train
une comédie à grosses ficelles qui est plus pathétique qu'autre chose	0	train
tellement déçue par cette adaptation qui n'est qu'un vague résumé du livre aucun des personnages secondaires ne sont développés l'histoire aurait du être réécrite plutôt que tronquée quel gâchis	0	train
film sur l ésotérisme pas grand chose à en tirer de bons mal joué mal filmé pas de scénario le seul intérêt voir quelques poitrines	0	train
on appelle ça un pur film de science fiction the asylum	0	train
un petit film qui ne paye pas de mine mais qui vaut surtout pour son ambiance les paysages de grande bretagne le football et les deux têtes d'affiche robert duvall et michael keaton malheureusement une réalisation insipide et des seconds rôles sans grand talent ternissent le tableau	0	train
j'aurais bien aimé que laurel et hardy soient dirigés par un vrai réalisateur de la comédie parce que là sons of desert paraît plus comme un enchaînement de gags enfantins peut être que je vieillis trop vite mais j'en suis le premier a regretter à ne plus trop adorer les boufonneries de l'adorable bouffy et du gentil blaireau encore un scénario des plus simplistes mais qu'importe je prédestinerai…	0	train
ma lecture du roman de stevenson remonte à trop longtemps pour savoir si l'on est en présence d'un film fidèle à l'un des plus célèbres romans fantastiques mais par contre je peux dire que cette version muette de dr jekyll et mr hyde ne m'a pas tout passionné ca débute assez bien mais à partir de la scène de la transformation un peu ridicule de nos jours j'ai décroché le gros reproche du film de …	0	train
un chuck norris ça suffit déjà on a tout dit mais là rien d exceptionnel même pour chuck que du très banal bon évidemment il sauve le monde encore mieux que mac gyver et c'est le plus fort mais bon du chuck hein entre lui et steven seagal ça fleure le qi qui fait avancer la science donc nanar pour les fans de dieu un peu lent et mou aussi comme d'autres j'avouerai à demi mots que la musique et le…	0	train
rien d'exaltant réunion de trois acteurs au succès mitigés mais l'addition n'est pas savoureuse scénario prétexte à les voirs faire leurs petits numéros vraiment pour passer le temps	0	train
très déçu de ce film payer pour un film qui en vaut même pas la peine bien dommage la moitié de la salle vidée à partir de la eme minutes et nous avons basculer dans la salle où il y avait australia et ce film est vraiment une merveille la salle présent pour le final pour applaudir donc avis perso the spirit a eviter	0	train
c'est creux inconsistant c'est lent et douloureusement ennuyeux ce que ça n'est pas c'est the amazing spiderman mais the boring peter parker pour un film de h comptez une demi heure consacrée à l'intrigue principe implique dane dehaan et jamie foxx les seuls acteurs doués et qui arrivent à tirer leur épingle du jeu le reste est une bouillie de bons sentiments prémâchés mêlant des acteurs sans gra…	0	train
voila un film fantastique que je n'avais pas vu et que je n'aurai pas du voir la réalisation le scénario les effets spéciaux et les acteurs y sont vraiment nuls	0	train
voilà un petit film islandais sans grandes prétentions et qui devrait au final rester plutôt discret dans un premier temps on est sous le charme de ce héros malheureux en quête d'un bonheur disparu bousculé ensuite par l'arrivée d'un père qui ne tient pas en place paris of the north propose ainsi une galerie de personnages assez attachants cependant il n'arrive pas à proposer un rythme suffisamme…	0	train
quel est le malin qui a mis une bonne critique et qui semble l'avoir changée un peu sur mon compte je crois savoir mais je ne dénoncerais personne avant je ne le savais pas c'est en relisant mon ancien compte que je m'en suis rendue compte comme j'ai perdu mon ancien compte je ne peux pas supprimer cette critique alors je vous demande de l'oublier cela m'a donné envie de mettre une critique sur c…	0	train
voila une assomante plaidoirie pour le déterminisme génétique	0	train
pourtant je suis fan de vinnie jones mais sérieux c'est décevant	0	train
un des meilleurs livres jamais paru pour moi et le film un des pires commetn peut on arriver à partir d'un livre aussi bon à un film aussi mauvais c'est l'un des pires films que j'ai jamais pu voir une honte une insulte une daube gigantesque faisant passer ed wood pour hitchcock et bruno mattei pour coppola a coté de cela on relativise beaucoup les grosses daubes qu'on a pu voir precedemment ce f…	0	train
comédie complètement ratée	0	train
un cyborg qui répare lui même ses mécanismes mis à nus sous sa chair synthétique ça ne vous rappelle rien la comparaison avec terminator s'arrête là notre cyborg atomique nous précise t on au préalable ce que l'on oubliera très vite tenant plutôt de l'homme qui valait trois milliards scénariste et réalisateur de ce film martin dolman en fait sergio martino dont on comprend qu'il est préféré user …	0	train
en effet c est un nanar assez sympathique hormis l intro qui fout un peu le mystère autour des gobelins en l air la première partie nous colle les deux pieds dedans pour s intéresser à l histoire aussi simpliste soit elle d accord certains dialogues sont vraiment récités j ai vu le film en vo et on constate évidemment des lacunes de mise en scène mais il faut bien avouer que ça n est en rien fonc…	0	train
un peu intéressant un peu marrant beaucoup idiot ce film finalement	0	train
toujours sur le thème des vacances max pecas n'innove pas mais reste sympathique dans sa mise en scène	0	train
il est dommage que ce beau film malgré son rendu trop flouté masque le fait que ces apparitions du mai au octobre reconnues sont issues de technologies dites extra terrestres les apparitions mariales et le phénomène dit ovni étant liés il aurait pu faire preuve d'audace avant gardiste en représentant cela avec distance plutôt que nous servir une sorte de rêve irrationnel de plus rien n'est dit de…	0	train
le professeur challenger faisant face à la risée de ses confrères quand il clame l'existence d'un monde perdu dans lequel les dinosaures existent décide de monter une expédition pour leur prouver qu'il a raison s'ensuit un périple semé d'embûches dans un monde où règne seulement la sauvagerie et la bestialité si le film a pris un sérieux coup de vieux les dinosaures sont soit des varans soit des …	0	train
les acteurs sont mauvais les dialogues sont nuls et le doublage est horrible l'originalité n'est pas le mot qui convient le mieux pour ce teen movie puisque la plupart des situations ont un goût de déjà vu les seules situations qu'on aurait pu ne pas avoir vu ailleurs sont tellement invraisemblables que ça nous saoûle vite cependant je note un petit effort pour se dégager des autres teen movie mê…	0	train
verneuil a fait mieux audiard aussi le film est aussi creux que son sujet le snobisme	0	train
on avait oublié les personnages on ne peut donc pas dire qu'ils nous avaient manqué nous finirons ensemble est un film choral auquel on ne croit pas tout y est grave faillite suicide naufrage et on pateauge là dedans comme dans une interminable série style plus belle la vie	0	train
quatrième réalisation pour le réalisateur de the full monty qui fait son grand retour avec une comédie potache absurde loufoque et rock n roll sur un adulescent de quarante ans ex rocker mais qui ne s est jamais remit de sa séparation avec son groupe les vesuvius vingt ans plus tard il doit reprendre les baguettes pour rendre service à son neveu et le groupe de rock du lycée le mélange des époque…	0	train
le thème des robots fous date un poil certes le scénario traite l'affaire comme un reportage cnn avec moults plans caméra sur l'épaule histoire de varier le menu mais ce truc fort à la mode est assez pénible à regarder et puis les dialogues ne sonnent pas comme du shakespeare hélas nos personnages restent corrects dans leur rôle sans plus les robots sont relativement crédibles au moins un bon poi…	0	train
même les chorégraphies parfaitement millimétrées de jackie chan deviennent épuisantes	0	train
ne regrette pas de ne pas avoir vu ce film lorsqu'il est sorti car il est décevant dans l'ensemble la réversibilité volontaire entre les personnages les situations les scènes les décors devient à la longue convenue qu'a voulu prouver la réalisatrice lily n'est pas folle elle est même plutôt maligne à la limite dangereuse perverse et calculatrice vis à vis de sa soeur son appétit ou plutôt sa boul…	0	train
très belle histoire très beau couple super décors mais d'une lenteur a voire par les amoureux d'histoire d'amour complexe entre personnages ayant un vécu que l'on découvre	0	train
un premier volet à new york ok pourquoi pas mais si c'est pour faire fois pire que le premier qui était tout juste passable non beaucoup trop enfantin même beaucoup de gamins n'aiment pas j'éspère que neil patrick harris a été bien payé pour jouer dans ce film car un acteur aussi génial que lui mérite mieux film à oublier	0	train
le film est très mal interprété surtout les personnages français joués par de très mauvais acteurs et horriblement réalisé de plus la photographie est extrêmement laide l'histoire et les dialogues pas du tout crédibles et souvent grotesques ressassent les pires clichés bref ça n'équivaudrait même pas à une série z française c'est dire alors à ce jardin de papa on ne va pas faire une fleur par con…	0	train
les enfants des damnés est une suite assez moyenne il est clair que cette sequel est complètement inutile et commerciale le scénario ici n'est pas déplaisant mais il n'atteint pas la perfection du village des damnés contrairement à ce dernier originalité n'est pas au rendez vous on assiste à un film au rythme assez lent et à une histoire qu'on ne peut s'empêcher de qualifier d'utile les acteurs s…	0	train
des éléments intéressants mais surtout beaucoup de maladresses dans cet hitchcock mineur mis en scène en et répondant au titre de i confess après strangers on a train le cinéaste acquit une relative indépendance auprès des studios qui lui permit de déguiser ce drame psychologique en une énième production de suspense made in a h monty clift la star du film y interprète effectivement un prêtre tira…	0	train
une merde sans nom enfin si avec un nom mais bon à éviter de toute urgence les dialogues sont artificiels et pompeux la direction d'acteur à faire pâlir ils jouent tous comme des savates l'intrigue inexistante et le mobile du film sans intérêt bref si vous voulez avoir une idée de ce que peuvent être les minutes les plus longues de votre vie allez y	0	train
un scénario sans intérét une fin avec une scéne de violence gratuite sans aucune morale une note amplement méritée	0	train
un navet tout simplement mou a en mourir ennuyeux et lent ce film nous montre un type qui rampe dans les bois pour survivre et c'est tout bref passez votre chemin ce film est naze	0	train
après l excellent paranoiak la version teenager de fenêtre sur cour d j caruso retrouve pour la seconde fois shia labeouf dans un thriller flirtant entre l espionnage et la science fiction l'oeil du mal eagle eye son titre original est un mix entre ennemi d'etat et un jeu vidéo grandeur nature sur un sujet improbable le film nous livre son lot d invraisemblances puissance mille ajoutez à cela une…	0	train
le film est aussi chiant que son titre le laissé craindre mais reconnaissons une ambiance moite réussie un portrait de la corse qui sonne juste un excellent morceau de musique et la dernière séquence de chasse grand moment de cinéma	0	train
un film sérieux au rythme bien trop lent je me suis ennuyé	0	train
la meilleur maniere de considerer ce film est de le regarder comme un documentaire sur quelles étaient les convictions de la fontaine ou sur l'émancipation de la pensée libre de l'époque le jeu de laurent doetch n'est pas mauvais tout comme celui de torreton par contre nous ressortir le gars de la pub yop il me semble pour moliere est reste que le film est tres ennuyeux sans interet contrairement…	0	train
ce film poétique dans l'esprit d'amélie poulain et dont la bande annonce m'avait donné envie m'a ennuyé et pas touché du tout la ere partie où on installe les personnages est longue cela commence à susciter un intérêt au moment où anne le ny entre en jeu et apporte quelque chose à ce film dommage pour bernadette lafont dont je me faisais un plaisir à voir dans son dernier rôle ou scène sympa le c…	0	train
pas franchement aussi géniale que cela c'est à éviter	0	train
ben non faut dire que j'insiste mais encore une vaguelette qui essaie très mal de ressembler à un nouveau jules et jim n'est pas truffaut qui veut et certainement pas godard plat prétentieux un gros navet seul claude brasseur s'en sort mais pas dans le film enfin dans le documentaire car il faut aussi se taper la voix de godard qui parle avec une patate dans la bouche et nous prend pour des abrut…	0	train
extrait de la conférence donnée par mr leuchter en allemagne du au novembre et intitulée la pologne le mythe de la chambre à gaz et ma persécution par les juifs fred a leuchter junior est un ingénieur américain il fit ses études primaires et secondaires à malden puis sa dernière année de high school au collège de cambridge dans le massachusetts enfin il sortit diplômé de l' université de boston e…	0	train
c est toujours dur de dire du mal d un film qui était pourtant pétri de bonnes intentions et d idées surtout qu ici pour l occasion ce film est une initiative française ce qui est bien rare de nos temps ceux qui ont vu la bande annonce auront certainement su remarquer le beau travail graphique opéré sur cet autre monde virtuel ainsi que le raffinement de l ambiance que permet un habillage musical…	0	train
sensible et original durant les deux premiers tiers pieds nus sur les limaces est ce genre de film qui se tire une balle dans le pied tout seul et ce sans que l'on comprenne un seul instant pourquoi en effet alors que j'avais été assez séduit par cette oeuvre réalisée avec tendresse et sensibilité donnant la part belle à deux personnages féminins très réussies et joué avec talent par ludivine sag…	0	train
on se demande ce qu''a voulu faire carpenter car voici un mauvais film d'aventures dont le scénario tient en sept mots il faut retrouver une jeune femme kidnappée alors pendant minutes on a droit à d'interminables combats de kung fu un nombre incalculable de passages secrets à des magiciens qui font de la magie à des monstres farfelus et à de mauvais acteurs ça se veut décalé ce n'est que terribl…	0	train
je l'ai regarder par curiosité je ne comprend pas le sens du film c'est nul on se perd decevant	0	train
a trop jouer la carte grindhouse rodriguez s'est perdu dans les méandres du n'importe quoi autant j'avais apprécier le premier machete autant celui là fut dur à finir l'histoire est nulle elle part dans tous les sens jusqu'à flirter avec la science fiction je crois même que tout vient de là le scénario est tellement nul que c'en est même plus plaisant je sais que c'est le style grindhouse qui veu…	0	train
impossible de mettre zéro alors je donne mais c'est fou à quel point on peut s'ennuyer devant ce film je me disais qu'un film de blake edwards allait forcément me plaire que ce serait drôle vivant farfelu eh bien non la preuve avec ce film totalement manqué qu'on oubliera vite	0	train
un decoin décevant il faut dire que le scénario ne porte pas loin les acteurs non donc pas des scènes très fameuses à jouer en dehors de la claque de fresnay à yvonne printemps et vice versa	0	train
les poémes et les beaux décors n'arrivent pas à effacer un sentiment d'ennui l'histoire d'amour du film respire la platitude	0	train
la prise de conscience collective de l'écologie c'est bien ah ce bon temps en où on se foutait de moi parce que je triais mes déchets par contre par contre payer euros pour un documentaire animalier vide de sens sa fait mal	0	train
film mignonet mais trés niais agréable à voir une seule fois	0	train
a bien se demander on ne sait pas toujours où passent les avances sur recettes eh bien à faires des machins comme cela donc nous disions donc que pecas est un étandard de la culture française hors de nos frontiéres disons qu il s agit d un vrai navet mais on a honte de rire à des gags d une telle vulgarité allez disons que dans le cinéma il y a kubrick et pecas chacun à une extrémité de la bobine…	0	train
un nanar intello catégorie poids lourds visionné également par pure malchance au festival du film chiant comprendre entrevues a belfort civeyrac est désormais admis au sein de l'élite française des cinéastes dépourvus de talents aux cotés des plus grands godard cie continue jean paul tu oeuvres pour le bien être de l'humanité	0	train
a trop vouloir en faire et à compliquer les choses pour paraître plus intelligent tristan aurouet se perd et en oublie les spectateurs critique complète sur	0	train
dès le er plan de mauvais sang on sent qu on va s ennuyer contrairement à ce que pourrait nous laisser imaginer le résumé du film mauvais sang n est pas un polar noir sous forme de parabole futuriste sur le sida cet aspect là du scénario n est que très vaguement abordé ce qui n est pas forcément un mal mais alors de quoi nous parle mauvais sang de pas grand chose le film tend plutôt vers le film …	0	train
le film est bien interprété mais fransis girod n'arrive pas à donner un vrai suspence à l'intrigue jusqu'aux scènes sordides qui ne font ni chaud ni froid	0	train
un film pour enfants en bas âge avec une jolie petite morale façon américaine jim carrey correspondait parfaitement à ce type de comédie évidement	0	train
rien à voir avec son illustre aîné battle royale ressemble plus au débarquement raté de normandie plutôt qu'à une véritable suite a trop vouloir miser sur l'action on finit par y perdre définitivement pied	0	train
acteurs moyens dialogues vulgaires et outranciers et dénouement peu crédible le tout est assez ennuyeux	0	train
que dire c'est le genre de film qui laisse le simple spectateur forcément dubitatif il n'est rien face à une telle œuvre ici tout est métaphysique il est question du bien du mal et de tout ce qui nous dépasse surtout satan et son armée et des sortes de monstres qui apparaissent tout en faisant des saltos et en disant leur prénom comme des pokémons il faut imaginer une sorte de power rangers total…	0	train
film brouillon dans le style intellectuel insuportable absoluement rien à voir avec pierrot le fou le mépris ou a bout de souffle ni même par exemple avec le solaris de tarkovski	0	train
heureusement que le ridicule ne tue pas sinon les auteurs de cette indigente kitcherie auraient été foudroyés aussiôt le dernier plan filmé rarement vu dans ma vie de cinéphage un tel degré de ringardise frisant presque le génie involontaire scénario inepte mise en scène indigeste et interprétation du jeune freddie highmore ridicule rien ne nous est épargné a fuir sauf si vous voulez rire au ème …	0	train
film tres creux ou il ne se passe rien de passionant	0	train
nanar sans queue ni tête qui saccage l'oeuvre de howard lamentable	0	train
une production allemande type alerte cobra dont le scénario est un mélange de fast and furious taxi autoroute racers les courses de voitures sont filmées à à l'heure il y a des faux raccords une scène sur deux les dialogues sont navrants les comédiens posent la musique est à peine supportable de même que les couleurs des voitures oui c'est ça vous pouvez passez votre tour	0	train
une énorme daube qui n'arrive pas du tout à égaler le film rec à éviter	0	train
je ne vois pas pourquoi certains s'acharnent à démolir jennifer lopez pour enfoncer le film parce que d'une part le film s'enfonce très bien tout seul et que d'autre part jennifer lopez est loin d'être mauvaise dans le rôle le scénario cumule les casseroles déjà on nous présente la violence conjugale comme une conséquence de l'infidélité un raccourci pour le moins osé pour ne pas dire malhonnête …	0	train
très décevant il ne se passe rien c'est long très long pour attendre dénouement scénario au minima blagounettes dignes d'un enfant de ans et qui ont fait rire de la salle autant aller au zoo si c'est juste pour voir des singes	0	train
film beaucoup trop lent on s'endort vraiment car il ne se passe strictement rien certes il y a quelques beaux paysages mais pour ça il suffit de regarder des documentaires et ça sera beaucoup plus beau a la fin je ne me souvenais plus de la durée deux heures deux et demi non seulement une heure et demi bien dommage le comble c'est que la fin est sans aucun intérêt très déçu par ce film que je pen…	0	train
typé esther pour le coté pas vu ce huis clos reste assez insipide sans réel tension et très téléphoné un thriller tiède qui aurait mérité un autre traitement	0	train
le principal regret que l on ressent à la vue de cette petite comédie est incontestablement que fabrice luchini n est pas repris le rôle principal qu il occupait dans la pièce de théâtre dont elle est adaptée de retour sur le devant de la scène après les succès publics des profs et de qu est ce qu on a fait au bon dieu et le flop déjà oublié du grimoire d'arkandias christian clavier semblait un c…	0	train
un script qui avait du potentiel en s'appuyant sur des faits plus ou mois réels le fait de tourner sur les lieux réels de waverly hills sont également un plus un jeu d'acteurs des plus mauvais et une réalisation ratée un film médiocre dommage	0	train
boston dans une usine désaffectée des trafiquants d'armes ont rendez vous avec des combattants de l'ira mais rien ne se passe comme prévu et le rendez vous tourne vite au jeu de massacre unité de temps de lieu et d'action sur le papier le scénario de ben wheatley a tout pour mettre l'eau à la bouche une fusillade en règle dans un lieu clos entre un nombre limité de protagonistes on pense évidemme…	0	train
le jonglement entre illusion rêve et réalité souvent traité au cinéma peut s'avérer jouissif si il est bien maitrisé dans le cas contraire comme c'est le cas avec danika une mauvaise exploitation de ce type de sujet peut être casse gueule et rendre le film brouillon et illisible au possible ajoutant à cela une mise en scène plate et peu inspirée et vous vous retrouvez au final avec un bon navet i…	0	train
une hyper méga daube glauque et mal jouée what else a éviter à tout prix nul archi nul super mauvais et	0	train
oulala j'ai vu ce film y a tellement longtemps autant dire qu'il brille par sa nullité scénaristique les combats n'ont rien d'extraordinaire les acteurs sont pitoyables ce double dragon est presque une parodie autant jouer au jeu vidéo qui même s'il n'est pas plus long que le film reste agréable quoiqu'il a dû mal vieillir	0	train
pour une fois les critiques sont justifiées j'ai rarement vus un film aussi mal ficelé et quel est le scénariste qui a décidé que les aliens seraient des cailloux avec des pattes putain ça fait pas peur des cailloux en plus il se passe rien les acteurs sont potables mais c'est bien la seule qualité du film vraiment dommage l'idée de base était très bonne même pas gore	0	train
la malheureuse héroïne est sourde aveugle et muette remonte ta braguette uncle ernie ça n'est pas un remake de tommy arrive le professeur amithab bachchan qui grâce à des méthodes non conventionnelles fermes et efficaces fait naître la joie de vivre et une soif de connaissance chez la pauvre chose un bon gros tire larmes made in india dont la sobriété visuelle dans les décors et la photo tranche …	0	train
j'ai trouvé ce film totalement prévisible les acteurs jouent bien mais ils n'arrivent pas à sauver le film c'est par contre marrant de voir reese witherspoon et mark whalberg tout jeune	0	train
un film peu dynamique avec une histoire tue le film tient uniquement par l'acteur principal plv aux amateurs de films anciens	0	train
un petit film inconsistant sur le thème du suicide avec des dialogues barbant et surtout des personnages si stéréotypés qu'ils en deviennent grotesques quoi quoi surfer sur la mode du vide intellectuel gothicomachin n'est pas forcément un gage de réussite	0	train
pas terrible le film rate sa cible trop de personnages pas très bien joué d'ailleurs à part le couple viard podalydes voire dutronc et rampling assez superficiels dans un scénario dont les intentions sont trop visibles le couple conjugué à tout les temps le couple toujours le couple c'est pas sauvé par la réalisation de blanc très approximative et un rythme ultra speed qui empèche la profondeur i…	0	train
l'histoire avait l'air intéressante mais au final le film se révèle pénible à regarder et long il se passe vraiment pas grand chose bref j'ai pas accroché ni aux acteurs ni au déroulement du film décevant	0	train
déception et énervement sont les deux mots qui me viennent directement à l'esprit quand je pense à ce film comment peut on parvenir à tant de gâchis avec de telles cartes en main l'histoire en elle même est tellement belle et tellement prometteuse d'un beu traitement réaliste mais il y a tellement de moments auxquels on ne croit pas et tellement d'autres mal exploités comme la fausse couche les a…	0	train
je n'ai vraiment pas accroché il n'y a aucun suspense et je trouve que le film est gâché j'adore keanu reeves il arrive à jouer ce genre de rôle comme dans sweet november qui est un super film mais là je trouve qu'il n'exploite pas assez tous les côtés de son personnage tout reste très superficiel	0	train
minable et pathetique	0	train
quand le coeur se perd l'espoir frappe toujours à la porte suite au gros succès de dalmatians qui rassembla plus de millions de spectateurs il ètait fort logique qu'une deuxième mouture fasse son apparition stephen herek laisse sa place au tâcheron kevin lima pour une suite peu surprenante où glenn close qui prenait un plaisir dèment a terroriser tous les enfants cachetonne un max' en cruella d'e…	0	train
mais qu est venu faire la dedans le prometteur mabrouk el mechri celui à qui l on doit l excellent jcvd vient de succomber aux sirènes d hollywood en acceptant de mettre en scène ce thriller bas de gamme certes on y retrouve deux pointures du cinéma us en la présence de bruce willis qui n apparait qu une dizaine de minutes en tout et pour tout et sigourney weaver heureusement pour nous elle s avè…	0	train
ne pas confondre dragon blanc et dragon tiger gate ce sont films différents dragon blanc est un film d'art martiaux avec des scenes de combat dans la lignée du secret des poignards volants tigre et dragon etc et qui melange à la fois comédie sentimentale drame et parodie petits pains avec le m en rouge de mac do avec en prime le jouet qui va avec le style de l'université américaine etc ha sinon c…	0	train
troisième opus de la franchise après deux premiers volets dénués d'intérêt l'un en et sortie au cinéma avec wesley snipes ving rhames millennium films cède les droits du second volet à sa filiale nu image spécialisée dans les séries b bas de gamme et le sort en sous la forme d'un dtv c'est dire son potentiel alors que l'on croyait ou plutôt espérait qu'un troisième chapitre serait inenvisageable …	0	train
je prends rarement autant de plaisir à voir un film que quand il conte une histoire à fort potentiel romanesque dans un contexte d'époque et aussi quand il se déroule en angleterre donc ce n'est nullement par incompatibilité de genre qu'est dû le fait que je n'ai pas apprécié ce film mais c'est tout simplement à cause d'un manque de passion d'enfièvrement dans la façon par laquelle est racontée e…	0	train
le pigeon est un téléfilm moyen de lorenzo gabriele la mise en scène du réalisateur est correcte et les acteurs comme françois morel thierry lhermitte ou encore claire keim sont convaincants dans leurs rôles mais je n ai pas accroché à l histoire et je pense que le scénario aurait mérité d être un peu plus original c est dommage	0	train
trop religieux mystique pour être accrocheur les croyants sont vraiment lourds l'histoire part en sucette dommage l'idée de base était pas mal avec une scène d'intro réussie l'ensemble est vraiment pas terrible mais que vient faire jean paul rouve sur l'affiche loll	0	train
mon dieu parfois je me demande comment les scénaristes ont des idées pareils pour réaliser des films comme celui ci mise à part brie larson qui est quand même assez impressionnante dans certains passages du film le scénario est complètement nul brie larson interprète bien son rôle mais ça lui va pas de jouer le rôle d'une femme immature ce film je l'ai regardé plus par curiosité que envie et au f…	0	train
pas folichon bien interprèté mais très classique réalisation et musique surtout manque vraiment de profondeur j'ai aussi trouvé le montage un peu raté la temporalité de la narration est brouillonne un peu sans intérêt	0	train
on hésite à qualifier cette chose de morceau de film ou bien de mille morceaux de mille films le résultat est le même il n'y a pas d'histoire les propos sont tellement incompréhensibles qu'on renonce à les comprendre la logique artistique tellement bafouée et opaque qu'on renonce à la chercher les acteurs ne paraissent pas croire à leur texte abstrus même galabru et les rita mitsouko qui jouent d…	0	train
je reste assez perplexe devant ce truc c'est quoi au juste un film un documentaire réponse une purge il semble que gatlif ai privilégié les paysages aux humains longs plans sur les montages les villages et les forets mais en contrepartie scénario inconsistant et histoire illogique le jeu des acteurs est bon mais il ne ratrappe pas tout aucun intêret dans ce navet	0	train
si le film nous offre quelques côtés positifs comme le jeu de burt lancaster ou la présence sulfureuse de la très belle susan clark il n'en reste pas moins vrai que l'intrigue policière est tellement tordue qu'elle en devient rapidement incompréhensible et ce n'est pas le double twist final qui nous arrive comme un cheveu sur la soupe qui va nous aider à y voir clair c'est peut être dommage mais …	0	train
ultimate patrol se laisse regarder mais on en ressort avec un goût amer à la fin	0	train
un drame psychologique un peu décevant et plat mais quand même très intriguant le pitch est imparable un homme vivant seul joue à la fois le mari et la femme se déguisant de l'un à l'autre et adaptant sa personnalité en conséquence quand les habitants du petit village où il vit deviennent curieux les ennuis commençent cillian murphy est épatant dans ce double rôle ses traits fins et son jeu subti…	0	train
l'idée était bonne et il faut reconnaître au film sa singularité mais qui ne fonctionne pas le film ne trouve pas son équilibre et tourne à vide sans scénario digne de ce nom sans mise en scène recherchée et seul olivier gourmet parvient à s'en sortir face à un pablo nicomedes ridicule et insupportable alors oui robert mitchum est mort mais on n'avait pas besoin d'un film aussi raté pour nous le …	0	train
le jeu vidéo yakuza édité en au japon avait déjà connu une première adaptation servant d'introduction au jeu avec le moyen métrage ryû ga gotoku jissha ban de takeshi miyasaka cette fois ci ryû ga gotoku gekijô ban yakuza l'ordre du dragon en est la suite dans une version longue réalisée par takashi miike les amateurs du jeu vidéo ne seront pas déçus l'adaptation est plus que correct dans son ens…	0	train
le sujet était en or le résultat est en carton déjà litvak n'a pas su sortir l'histoire de son carcan théâtral et on a parfois l'impression d'étouffer bergman joue plutôt bien mais de là à mériter un oscar faut pas pousser non plus yul brynner se prend pour un cosaque et la douairière est à la limite du supportable heureusement quelques seconds rôles donnent un peu de piquant à cette salade notam…	0	train
lol ca ressemble à du les vacances de l'amour avec des acteurs qui jouent si mal que ca en devient drole incroyable nanard dommage qu' allo cine m'oblige à y mettre une demie etoile	0	train
fantasme adolescent saupoudré d'existentialisme pour troisième âge mister lonely nage en plein dans la grande récréation philosophique dans laquelle harmony korine cinéaste desaxé s'il en est questionne les notions d'identité et de miracle on ne sait ce qui lui a pris ou ce qu'il a pris pour 'faire' 'ça' d'un côté le récit est dépourvu de tout élément pouvant éventuellement en former un donc il n…	0	train
pour son er long métrage gvs avec le peu de sous sur son compte montre avec ce très joli noir et blanc déjà la grande capacité de son regard pour ce petit sujet d'homosexualité original attachant mais peu envoûtant et auquel il manque une fin	0	train
bonne prestation de jet li mais un sujet vraiment sans fonds	0	train
🎬🎥 leprechaun origins 🎥🎬 appréciation 🔴🔴 avis bref un reboot d'un personnage emblématique mais aussi un peu maltraité au cinéma ce reboot le prouve une fois encore une nouvelle version inutile pour être claire un leprechaun qui n'en a aucun aire une version assez étrange et horrifique on croirait voir un simple monstre au final heureusement qu'ils sont un pseudo mythe pour expliquer car sinon on …	0	train
c'est un film de merde pas grand chose une histoire très connue et filmée à maintes reprises gloire et déchéance wall street par exemple quant à la condition humaine il y a des documentaires pour cela autrement le rôle du bobo journaliste rive gauche reste difficile à supporter difficile à digérer	0	train
le téléfilm de claude santelli est une adaptation de la nouvelle madame baptiste de maupassant écrite en c'est l'histoire d'une jeune fille nommé blanche dans le film qui s'est faite souillé a ans et qui est rejeté par la société je n'ai pas aimé ce film car je n'aime pas ce genre de film et surtout que le déroulement de l'histoire est bien trop modifié par rapport a la nouvelle originale le film…	0	train
gentillet mais inutile quel est le but	0	train
ennuyeux aucun humour aucune action un film qui ne sert pas à grand chose même pas à passé un bon moment	0	train
largement déçu par man of the west réalisé par l'un des plus grands du western anthony mann c'est bien simple personnellement tout m'a paru calculé tout m'a paru prévisible de plus gary cooper ne m'a pas convaincu en homme rangé ancien truand idem pour le vieux mais toujours bon lee j cobb assez risible en leader d'une bande de lascars grotesques le scénario n'est ni bon ni mauvais il suit plutôt…	0	train
réalisé par henri decoin ce film vaut davantage pour sa peinture sociale de l'époque et ses quelques belles trouvailles formelles que pour son scénario qui s'il part d'une bonne idée ne parvient pas ensuite à l'enrichir et à l'approfondir au contraire les lieux communs finissent par s'accumuler à l'image de l'histoire d'amour terriblement conventionnelle qui naît entre l héroïne et le personnage …	0	train
un film complaisant pour lequel j'ai ressenti du dégoût désagréable	0	train
déçu c'est dommage car j'adore ce genre de film la première scène est enorme dans le metro mais ensuite on voit plus grand chose sa traine en longueur	0	train
le miraculé est un des derniers films films de mocky avec avoir beaucoup de succès et à avoir une sortie en salles correcte c'est un film typique des comédies de mocky c'est à dire qui dénoncent certains aspects de la société les tentatives de fraudes aux assurances handicapées comme toujours chez mocky les acteurs possèdent le phrasé un peu irréaliste si particulier aux films de ce réalisateur c…	0	train
le pitch ne promettait rien de bon au final on ne sera pas surpris de constater que cette guerre des miss est un ratage total un duel qui oppose depuis plus de ans un village de montagne et une station balnéaire tous les deux se disputent le grand concours de la miss locale et à chaque fois c est toujours la station de ski qui remporte la victoire bien décidé à la remporter cette fois ci le petit…	0	train
en voyant les deux têtes d'affiche de famille recomposée on peut aisément se dire que l'on va assister à une bonne petite comédie romantique à la amour et amnésie mais il n'en est rien ce direct to video réalisé par frank coraci manque clairement d'intérêt et de rebondissement c'est très prévisible et fortement ennuyeux le duo sandler barrymore déçoit beaucoup les retrouvailles entre les deux act…	0	train
l idée de matérialiser les phobies des personnages dans un huis clos aurait pu donner un film oppressant c est dommage elle est mal exploitée à cause d une mauvaise gestion du mystère et des révélations qui auraient du arriver plus tôt dans le récit afin de renforcer la menace et de protagonistes peu attachants	0	train
le film est vendu à tort sur paul préboist ce qui est faux et c'est pas plus mal car préboist n'était jamais bon comme premier rôle le film est considéré comme un nanard effroyable ce qui est tout de même exagéré même si la direction d'acteur est inexistante et que certains points seraient complètement à revoir les seconds rôles sont vraiment sympathique katia tchenko et pierre doris et on se réj…	0	train
si le synopsis est bon il ne suffit pas à lui seul à justifier des deux heures de film on en attend un développement or on reste sur un plan descriptif auscultant marguerite sous toutes les coutures mais n'allant jamais au fond des choses on aurait pourtant pu s'attendre àce qu'elle révèle être au courant de son défaut et le justifie par telle ou telle raison qu'elle ait un passé caché un amant b…	0	train
je n'ai pas du tout aimé ce film car l'histoire est difficile à suivre trop classique pour ce qui concerne la cia kevin costner n'est pas terrible dans le rôle de jericho tommy lee jones n'est pas du tout crédible dans le rôle du docteur gary oldman en fait trop en tant que directeur de la cia	0	train
d'entrée on est saisi par la beauté des paysages assez sublimement filmé il est vrai par un nicolas vanier qui semble vraiment dans son élément la voix off se présente elle aussi de manière agréable et il est vrai qu'on est alors vraiment impatient de voir si le documentaire va tenir la distance pendant minutes hélas ce n'est pas le cas en effet au lieu de rendre un authentique documentaire sur l…	0	train
bad luck est un film qui démarre très bien avec une bo de générique de début excellente une première scène très drôle puis ça devient marrant et après on commence à se demander quand est ce qu'on va rire à nouveau puis finit par s'ennuyer ferme bref à la fin on se dit que cette comédie est ratée et ce malgré deux bons comédiens	0	train
sans être un mauvais film on peut pas dire que cette oeuvre passionne l'ennui est par moment même assez profond sorte de docteur jekyll et mister hyde à peine remanié donc du déjà maintes fois vu casting d'habitués réalisation plate et une photographie médiocre dans certaines scènes on distingue quasiment rien à l'écran	0	train
un accident électrique énerve des vers affamés qui sortent par millions de la terre squirm est ainsi une série z made in 's qui contient tous les clichés du film animalier de l'époque soyons clairs l'unique point positif de l'ensemble est la qualité relative des maquillages réalisés par le pas encore célèbre rick baker pour le reste squirm est un nanar sympathique qui aligne les invraisemblances …	0	train
ni bon ni mauvais étoiles lui correspond très bien comme note je suis quand même un peu déçu en général les films d'animation japonaise sont meilleurs que ça du moins ceux qui arrivent à sortir au cinéma en occident personnages un peu trop niais pour être crédibles morale récurrente dans ce genre de film le combat entre le bien et le mal étant une spécialité japonaise voir amer beton chef d'œuvre	0	train
dialogues de bas niveaux et inintéressants comme le film en lui même plus une série b étoile et demie	0	train
du déjà vu un scenario assez banal en somme encore une prise d'otage avec ses rouage basic en tout point beaucoup de bla bla et peu d'action ce qui relève le film c'est surtout ces pointures du cinéma mais à part ça	0	train
un des pires films fantastiques série a b et z confondus que j'ai vu de ma vie même le grand pete cuching himself a du mal à en sortir dignement pleasance lui y va gaiement il n'en était pas à son premier craquage on est pas dupes sur ce qui peut pousser de telles pointures à tourner d'aussi furieux navets la perspective de se faire payer des vacances au soleil ici en grèce au prétexte d'un tourn…	0	train
cette fable à vocation humaniste sonne faux d'un bout à l'autre hélas les pauvres sont rarement solidaires des plus pauvres qu'eux du moins dans la situation actuelle et les commissaires de police qui protègent les immigrés clandestins sont encore moins nombreux que ceux qui protégeaient les juifs sous vichy même si les risques sont moindres les dialogues sont ampoulés prétentieux et souvent pron…	0	train
ce docu fiction sur le monde des vaquejadas dans le nord est du brésil aurait pu aurait dû s'avérer très intéressant mais c'est plutôt languissant et répétitif et on s'ennuie vite	0	train
[truncated: 13,831 more rows]
